# Supplementary material for: (3R,6S,7aS)-3-Phenyl-6-(phenyl­sulfan­yl)perhydro­pyrrolo[1,2-c]oxazol-5-one
Source: Acta Crystallogr Sect E Struct Rep Online. 2009 Apr 2;65(Pt 5):o943. doi: 10.1107/S1600536809011623 (PMC2977644; doi:10.1107/S1600536809011623)
Supplement: Supplementary file 1 [file e-65-0o943-sup1.cif]

##############################################################################
###                                                                        ###
###        Electronic paper (Acta Crystallographica Section E)             ###
###                                                                        ###
##############################################################################
#                                                                            #
# This CIF contains the data in a paper accepted for publication in Acta     #
# Crystallographica Section E. It conforms to the requirements of Notes      #
# for Authors for Section E, and has been peer reviewed under the auspices   #
# of the IUCr Commission on Journals.                                        #
#                                                                            #
# Full details of the Crystallographic Information File format               #
# are given in the paper "The Crystallographic Information File (CIF):       #
# a New Standard Archive File for Crystallography" by S. R. Hall, F. H.      #
# Allen and I. D. Brown [Acta Cryst. (1991), A47, 655-685].                  #
#                                                                            #
# The current version of the core CIF dictionary is obtainable from          #
# ftp://ftp.iucr.org/pub/cif_core.dic. The current version number is 2.4.    #
#                                                                            #
# Software is freely available for graphical display of the structure(s) in  #
# this CIF.  For information consult the CIF home page http://www.iucr.org/  #
# cif/home.html                                                              #
#                                                                            #
# This file may be used for bona fide research purposes within the           #
# scientific community so long as proper attribution is given to the journal # 
# article from which it was obtained.                                        #
#                                                                            #
##############################################################################
                                             
data_global
_audit_creation_method     SHELXL
_journal_date_recd_electronic     2009-03-02
_journal_date_accepted     2009-03-29
_journal_name_full     'Acta Crystallographica, Section E'
_journal_year     2009
_journal_volume     65
_journal_issue      5
_journal_page_first     o943
_journal_page_last     o943
_journal_paper_category     QO
_journal_coeditor_code     ER2064
_publ_contact_author_name     'Gainsford, Graeme J.'
_publ_contact_author_address
;Industrial Research Limited
 PO Box 31-310
 Lower Hutt
 New Zealand
;
_publ_contact_author_email     g.gainsford@irl.cri.nz
_publ_contact_author_fax     '64(4)931 3142'
_publ_contact_author_phone     '64(4)931 3518'
_publ_section_title
;\
(3<i>R</i>,6<i>S</i>,7a<i>S</i>)-3-Phenyl-6-(phenylsulfanyl)perhydropyrrolo[1,\
2-<i>c</i>]oxazol-5-one
;
loop_
    _publ_author_name
    _publ_author_address
    'Gainsford, Graeme J.'
;Industrial Research Limited
 PO Box 31-310
 Lower Hutt
 New Zealand
;
    'Luxenburger, Andreas'
;Industrial Research Limited
 PO Box 31-310
 Lower Hutt
 New Zealand
;
    'Woolhouse, Anthony D.'
;Industrial Research Limited
 PO Box 31-310
 Lower Hutt
 New Zealand
;
data_I
_audit_creation_method     SHELXL-97
_chemical_name_systematic
;
(2<i>R</i>,5<i>S</i>,7<i>S</i>)-2-phenyl-7-phenylsulfanyl-1-aza-3-
oxabicyclo[3.3.0]octan-8-one
;
_chemical_name_common
;
(3<i>R</i>,6<i>S</i>,7a<i>S</i>)-3-Phenyl-6-
(phenylsulfanyl)perhydropyrrolo[1,2-<i>c</i>]oxazol-5-one
;
_chemical_formula_moiety     'C18 H17 N O2 S'
_chemical_formula_sum     'C18 H17 N O2 S'
_chemical_formula_weight     311.39
_chemical_melting_point     ?
_symmetry_cell_setting     orthorhombic
_symmetry_space_group_name_H-M     'P 21 21 21'
_symmetry_space_group_name_Hall     'P 2ac 2ab'
loop_
    _symmetry_equiv_pos_as_xyz
    'x, y, z'
    '-x+1/2, -y, z+1/2'
    '-x, y+1/2, -z+1/2'
    'x+1/2, -y+1/2, -z'
_cell_length_a     5.3884(3)
_cell_length_b     11.2227(7)
_cell_length_c     25.3308(16)
_cell_angle_alpha     90.00
_cell_angle_beta     90.00
_cell_angle_gamma     90.00
_cell_volume     1531.81(16)
_cell_formula_units_Z     4
_cell_measurement_reflns_used     9806
_cell_measurement_theta_min     3.02
_cell_measurement_theta_max     34.43
_cell_measurement_temperature     121(2)
_exptl_crystal_description     block
_exptl_crystal_colour     colourless
_exptl_crystal_size_max     0.75
_exptl_crystal_size_mid     0.39
_exptl_crystal_size_min     0.30
_exptl_crystal_density_diffrn     1.350
_exptl_crystal_density_meas     ?
_exptl_crystal_density_method     'not measured'
_exptl_crystal_F_000     656
_exptl_absorpt_coefficient_mu     0.218
_exptl_absorpt_correction_type     multi-scan
_exptl_absorpt_process_details     '(Blessing, 1995)'
_exptl_absorpt_correction_T_min     0.829
_exptl_absorpt_correction_T_max     0.937
_exptl_special_details
;
;
_diffrn_ambient_temperature     121(2)
_diffrn_radiation_type     MoK\a
_diffrn_radiation_wavelength     0.71073
_diffrn_radiation_source     'fine-focus sealed tube'
_diffrn_radiation_monochromator     graphite
_diffrn_measurement_device_type
;
Bruker--Nonius APEXII CCD area-detector
;
_diffrn_measurement_method     '\f and \w'
_diffrn_detector_area_resol_mean     8.333
_diffrn_reflns_number     45370
_diffrn_reflns_av_R_equivalents     0.0302
_diffrn_reflns_av_sigmaI/netI     0.0163
_diffrn_reflns_theta_min     3.02
_diffrn_reflns_theta_max     34.00
_diffrn_reflns_theta_full     34.00
_diffrn_measured_fraction_theta_max     0.960
_diffrn_measured_fraction_theta_full     0.960
_diffrn_reflns_limit_h_min     -8
_diffrn_reflns_limit_h_max     8
_diffrn_reflns_limit_k_min     -17
_diffrn_reflns_limit_k_max     16
_diffrn_reflns_limit_l_min     -38
_diffrn_reflns_limit_l_max     38
_diffrn_standards_number     0
_diffrn_standards_interval_count     ?
_diffrn_standards_interval_time     ?
_diffrn_standards_decay_%     0
_refine_special_details
;
Refinement of <i>F</i>^2^ against ALL reflections. The weighted <i>R</i>-factor
<i>wR</i> and goodness of fit <i>S</i> are based on <i>F</i>^2^, conventional
<i>R</i>-factors <i>R</i> are based on <i>F</i>, with <i>F</i> set to zero for
negative <i>F</i>^2^. The threshold expression of <i>F</i>^2^ >
\s(<i>F</i>^2^) is used only for calculating <i>R</i>-factors(gt) <i>etc</i>.
and is not relevant to the choice of reflections for refinement.
<i>R</i>-factors based on <i>F</i>^2^ are statistically about twice as large
as those based on <i>F</i>, and <i>R</i>- factors based on ALL data will be
even larger.
;
_reflns_number_total     5948
_reflns_number_gt     5711
_reflns_threshold_expression     I>2\s(I)
_refine_ls_structure_factor_coef     Fsqd
_refine_ls_matrix_type     full
_refine_ls_R_factor_all     0.0349
_refine_ls_R_factor_gt     0.0329
_refine_ls_wR_factor_gt     0.0847
_refine_ls_wR_factor_ref     0.0867
_refine_ls_goodness_of_fit_ref     1.113
_refine_ls_restrained_S_all     1.113
_refine_ls_number_reflns     5948
_refine_ls_number_parameters     199
_refine_ls_number_restraints     0
_refine_ls_hydrogen_treatment     constr
_refine_ls_weighting_scheme     calc
_refine_ls_weighting_details
         'calc w=1/[\s^2^(Fo^2^)+(0.0528P)^2^+0.1721P] where P=(Fo^2^+2Fc^2^)/3'
_atom_sites_solution_hydrogens     geom
_atom_sites_solution_primary     direct
_atom_sites_solution_secondary     difmap
_refine_ls_shift/su_max     0.001
_refine_ls_shift/su_mean     0.000
_refine_diff_density_max     0.383
_refine_diff_density_min     -0.203
_refine_ls_extinction_method     none
_refine_ls_extinction_coef     ?
_refine_ls_abs_structure_details     'Flack (1983), 2508 Friedel pairs'
_refine_ls_abs_structure_Flack     0.01(4)
loop_
    _atom_type_symbol
    _atom_type_description
    _atom_type_scat_dispersion_real
    _atom_type_scat_dispersion_imag
    _atom_type_scat_source
    'C' 'C' 0.0033 0.0016
                         'International Tables Vol C Tables 4.2.6.8 and 6.1.1.4'
    'H' 'H' 0.0000 0.0000
                         'International Tables Vol C Tables 4.2.6.8 and 6.1.1.4'
    'N' 'N' 0.0061 0.0033
                         'International Tables Vol C Tables 4.2.6.8 and 6.1.1.4'
    'O' 'O' 0.0106 0.0060
                         'International Tables Vol C Tables 4.2.6.8 and 6.1.1.4'
    'S' 'S' 0.1246 0.1234
                         'International Tables Vol C Tables 4.2.6.8 and 6.1.1.4'
_computing_data_collection     'APEX2 (Bruker, 2006)'
_computing_cell_refinement     'SAINT (Bruker, 2006)'
_computing_data_reduction     'SAINT and SADABS (Bruker, 2006)'
_computing_structure_solution     'SHELXS97 (Sheldrick, 2008)'
_computing_structure_refinement     'SHELXL97 (Sheldrick, 2008)'
_computing_molecular_graphics
;
ORTEP-3 (Farrugia, 1997), Mercury (Macrae <i>et al.</i>, 2006)
 and PLATON (Spek, 2009)
;
_computing_publication_material
;
SHELXL97 (Sheldrick, 2008) and PLATON (Spek, 2009)
;
loop_
    _atom_site_type_symbol
    _atom_site_label
    _atom_site_fract_x
    _atom_site_fract_y
    _atom_site_fract_z
    _atom_site_U_iso_or_equiv
    _atom_site_adp_type
    _atom_site_calc_flag
    _atom_site_refinement_flags
    _atom_site_occupancy
    _atom_site_disorder_assembly
    _atom_site_disorder_group
    S S1 0.53402(5) 0.52168(2) 0.147539(9) 0.02284(6) Uani d . 1 . .
    O O2 0.63842(15) 0.59460(6) 0.36457(3) 0.02259(14) Uani d . 1 . .
    O O5 0.76332(18) 0.36178(6) 0.23809(3) 0.02532(15) Uani d . 1 . .
    N N4 0.80755(16) 0.53105(7) 0.28760(3) 0.01873(14) Uani d . 1 . .
    C C1 0.5697(2) 0.67901(8) 0.32437(4) 0.02362(18) Uani d . 1 . .
    H H1A 0.5735 0.7616 0.3381 0.028 Uiso calc R 1 . .
    H H1B 0.4020 0.6619 0.3103 0.028 Uiso calc R 1 . .
    C C2 0.88109(18) 0.41716(8) 0.37229(3) 0.01718(15) Uani d . 1 . .
    C C3 0.70664(17) 0.48760(8) 0.33825(3) 0.01756(15) Uani d . 1 . .
    H H3 0.5543 0.4392 0.3313 0.021 Uiso calc R 1 . .
    C C4 0.8234(2) 0.29955(8) 0.38433(4) 0.02221(17) Uani d . 1 . .
    H H4 0.6793 0.2640 0.3695 0.027 Uiso calc R 1 . .
    C C5 0.77799(18) 0.46990(8) 0.24169(3) 0.01866(15) Uani d . 1 . .
    C C6 0.7641(2) 0.56099(8) 0.19659(4) 0.02006(16) Uani d . 1 . .
    H H6 0.9305 0.5691 0.1795 0.024 Uiso calc R 1 . .
    C C7 0.6940(3) 0.67833(8) 0.22432(4) 0.0274(2) Uani d . 1 . .
    H H71 0.7857 0.7462 0.2087 0.033 Uiso calc R 1 . .
    H H72 0.5138 0.6938 0.2212 0.033 Uiso calc R 1 . .
    C C7A 0.7678(2) 0.66023(8) 0.28236(4) 0.02122(17) Uani d . 1 . .
    H H7A 0.9223 0.7055 0.2911 0.025 Uiso calc R 1 . .
    C C9 0.9747(2) 0.23345(9) 0.41785(5) 0.02726(19) Uani d . 1 . .
    H H9 0.9343 0.1531 0.4259 0.033 Uiso calc R 1 . .
    C C10 1.1843(2) 0.28528(10) 0.43943(4) 0.0288(2) Uani d . 1 . .
    H H10 1.2878 0.2406 0.4624 0.035 Uiso calc R 1 . .
    C C11 1.2439(2) 0.40310(10) 0.42745(5) 0.0274(2) Uani d . 1 . .
    H H11 1.3877 0.4386 0.4424 0.033 Uiso calc R 1 . .
    C C12 1.09340(18) 0.46886(9) 0.39371(4) 0.02237(17) Uani d . 1 . .
    H H12 1.1353 0.5489 0.3853 0.027 Uiso calc R 1 . .
    C C13 0.71008(18) 0.45302(7) 0.09728(4) 0.01856(15) Uani d . 1 . .
    C C14 0.9116(2) 0.37876(9) 0.10770(4) 0.02280(18) Uani d . 1 . .
    H H14 0.9565 0.3611 0.1431 0.027 Uiso calc R 1 . .
    C C15 1.0467(2) 0.33070(10) 0.06609(4) 0.02566(19) Uani d . 1 . .
    H H15 1.1859 0.2813 0.0732 0.031 Uiso calc R 1 . .
    C C16 0.9801(2) 0.35426(9) 0.01414(4) 0.02609(19) Uani d . 1 . .
    H H16 1.0746 0.3221 -0.0142 0.031 Uiso calc R 1 . .
    C C17 0.7743(2) 0.42516(9) 0.00390(4) 0.02471(18) Uani d . 1 . .
    H H17 0.7254 0.4397 -0.0316 0.030 Uiso calc R 1 . .
    C C18 0.63983(19) 0.47488(9) 0.04504(4) 0.02167(16) Uani d . 1 . .
    H H18 0.5001 0.5238 0.0377 0.026 Uiso calc R 1 . .
loop_
    _atom_site_aniso_label
    _atom_site_aniso_U_11
    _atom_site_aniso_U_22
    _atom_site_aniso_U_33
    _atom_site_aniso_U_12
    _atom_site_aniso_U_13
    _atom_site_aniso_U_23
    S1 0.02433(10) 0.02516(10) 0.01902(10) 0.00568(8) -0.00096(8) -0.00069(8)
    O2 0.0304(3) 0.0205(3) 0.0169(3) 0.0075(3) 0.0009(3) -0.0014(2)
    O5 0.0404(4) 0.0151(3) 0.0205(3) 0.0020(3) -0.0005(3) -0.0027(2)
    N4 0.0270(4) 0.0144(3) 0.0148(3) 0.0010(3) 0.0016(3) -0.0007(2)
    C1 0.0323(5) 0.0203(4) 0.0183(4) 0.0070(3) -0.0006(3) -0.0002(3)
    C2 0.0203(4) 0.0172(3) 0.0141(3) 0.0012(3) 0.0009(3) -0.0011(2)
    C3 0.0218(4) 0.0166(3) 0.0143(3) 0.0006(3) 0.0007(3) -0.0006(2)
    C4 0.0250(4) 0.0179(3) 0.0236(4) -0.0004(3) -0.0009(3) -0.0001(3)
    C5 0.0243(4) 0.0167(3) 0.0150(3) 0.0018(3) 0.0006(3) -0.0009(3)
    C6 0.0282(4) 0.0173(3) 0.0147(4) 0.0012(3) 0.0007(3) 0.0002(3)
    C7 0.0481(6) 0.0161(3) 0.0180(4) 0.0049(4) 0.0023(4) 0.0002(3)
    C7A 0.0305(5) 0.0140(3) 0.0191(4) -0.0005(3) 0.0014(3) -0.0016(3)
    C9 0.0311(5) 0.0220(4) 0.0287(5) 0.0036(4) 0.0001(4) 0.0047(3)
    C10 0.0285(5) 0.0328(5) 0.0251(5) 0.0093(4) -0.0033(4) 0.0021(4)
    C11 0.0213(4) 0.0334(5) 0.0276(5) 0.0029(4) -0.0047(4) -0.0034(4)
    C12 0.0197(4) 0.0229(4) 0.0245(4) -0.0016(3) 0.0002(3) -0.0016(3)
    C13 0.0228(4) 0.0169(3) 0.0160(3) -0.0008(3) -0.0019(3) 0.0000(3)
    C14 0.0280(5) 0.0238(4) 0.0167(4) 0.0053(3) -0.0025(3) 0.0008(3)
    C15 0.0268(4) 0.0281(4) 0.0222(4) 0.0062(4) -0.0019(4) -0.0027(3)
    C16 0.0301(5) 0.0293(4) 0.0189(4) 0.0002(4) 0.0015(4) -0.0029(3)
    C17 0.0311(5) 0.0272(4) 0.0158(4) -0.0028(4) -0.0047(4) 0.0004(3)
    C18 0.0251(4) 0.0216(4) 0.0183(4) -0.0007(3) -0.0053(3) 0.0022(3)
_geom_special_details
;
All e.s.d.'s (except the e.s.d. in the dihedral angle between two l.s. planes)
are estimated using the full covariance matrix. The cell e.s.d.'s are taken
into account individually in the estimation of e.s.d.'s in distances, angles
and torsion angles; correlations between e.s.d.'s in cell parameters are only
used when they are defined by crystal symmetry. An approximate (isotropic)
treatment of cell e.s.d.'s is used for estimating e.s.d.'s involving l.s.
planes.
;
loop_
    _geom_bond_atom_site_label_1
    _geom_bond_atom_site_label_2
    _geom_bond_site_symmetry_2
    _geom_bond_distance
    _geom_bond_publ_flag
    S1 C13 . 1.7648(10) ?
    S1 C6 . 1.8098(10) ?
    O2 C3 . 1.4217(11) ?
    O2 C1 . 1.4393(12) ?
    O5 C5 . 1.2194(11) ?
    N4 C5 . 1.3598(11) ?
    N4 C7A . 1.4716(11) ?
    N4 C3 . 1.4762(11) ?
    C1 C7A . 1.5218(15) ?
    C1 H1A . 0.9900 ?
    C1 H1B . 0.9900 ?
    C2 C4 . 1.3900(12) ?
    C2 C12 . 1.3927(13) ?
    C2 C3 . 1.5007(13) ?
    C3 H3 . 1.0000 ?
    C4 C9 . 1.3913(15) ?
    C4 H4 . 0.9500 ?
    C5 C6 . 1.5348(13) ?
    C6 C7 . 1.5395(13) ?
    C6 H6 . 1.0000 ?
    C7 C7A . 1.5363(14) ?
    C7 H71 . 0.9900 ?
    C7 H72 . 0.9900 ?
    C7A H7A . 1.0000 ?
    C9 C10 . 1.3831(17) ?
    C9 H9 . 0.9500 ?
    C10 C11 . 1.3940(17) ?
    C10 H10 . 0.9500 ?
    C11 C12 . 1.3901(15) ?
    C11 H11 . 0.9500 ?
    C12 H12 . 0.9500 ?
    C13 C14 . 1.3942(13) ?
    C13 C18 . 1.3981(12) ?
    C14 C15 . 1.3899(14) ?
    C14 H14 . 0.9500 ?
    C15 C16 . 1.3896(14) ?
    C15 H15 . 0.9500 ?
    C16 C17 . 1.3892(16) ?
    C16 H16 . 0.9500 ?
    C17 C18 . 1.3866(15) ?
    C17 H17 . 0.9500 ?
    C18 H18 . 0.9500 ?
loop_
    _geom_angle_atom_site_label_1
    _geom_angle_atom_site_label_2
    _geom_angle_atom_site_label_3
    _geom_angle_site_symmetry_1
    _geom_angle_site_symmetry_3
    _geom_angle
    _geom_angle_publ_flag
    C13 S1 C6 . . 103.50(5) ?
    C3 O2 C1 . . 106.90(7) ?
    C5 N4 C7A . . 113.75(8) ?
    C5 N4 C3 . . 122.24(8) ?
    C7A N4 C3 . . 110.50(7) ?
    O2 C1 C7A . . 102.90(8) ?
    O2 C1 H1A . . 111.2 ?
    C7A C1 H1A . . 111.2 ?
    O2 C1 H1B . . 111.2 ?
    C7A C1 H1B . . 111.2 ?
    H1A C1 H1B . . 109.1 ?
    C4 C2 C12 . . 119.60(9) ?
    C4 C2 C3 . . 119.09(9) ?
    C12 C2 C3 . . 121.26(8) ?
    O2 C3 N4 . . 102.93(7) ?
    O2 C3 C2 . . 109.72(7) ?
    N4 C3 C2 . . 116.27(8) ?
    O2 C3 H3 . . 109.2 ?
    N4 C3 H3 . . 109.2 ?
    C2 C3 H3 . . 109.2 ?
    C2 C4 C9 . . 120.59(10) ?
    C2 C4 H4 . . 119.7 ?
    C9 C4 H4 . . 119.7 ?
    O5 C5 N4 . . 125.01(9) ?
    O5 C5 C6 . . 127.15(8) ?
    N4 C5 C6 . . 107.84(7) ?
    C5 C6 C7 . . 104.01(7) ?
    C5 C6 S1 . . 112.46(6) ?
    C7 C6 S1 . . 110.72(8) ?
    C5 C6 H6 . . 109.8 ?
    C7 C6 H6 . . 109.8 ?
    S1 C6 H6 . . 109.8 ?
    C7A C7 C6 . . 105.07(8) ?
    C7A C7 H71 . . 110.7 ?
    C6 C7 H71 . . 110.7 ?
    C7A C7 H72 . . 110.7 ?
    C6 C7 H72 . . 110.7 ?
    H71 C7 H72 . . 108.8 ?
    N4 C7A C1 . . 100.10(8) ?
    N4 C7A C7 . . 104.74(7) ?
    C1 C7A C7 . . 118.00(10) ?
    N4 C7A H7A . . 111.1 ?
    C1 C7A H7A . . 111.1 ?
    C7 C7A H7A . . 111.1 ?
    C10 C9 C4 . . 119.71(10) ?
    C10 C9 H9 . . 120.1 ?
    C4 C9 H9 . . 120.1 ?
    C9 C10 C11 . . 120.05(10) ?
    C9 C10 H10 . . 120.0 ?
    C11 C10 H10 . . 120.0 ?
    C12 C11 C10 . . 120.22(10) ?
    C12 C11 H11 . . 119.9 ?
    C10 C11 H11 . . 119.9 ?
    C11 C12 C2 . . 119.82(9) ?
    C11 C12 H12 . . 120.1 ?
    C2 C12 H12 . . 120.1 ?
    C14 C13 C18 . . 119.67(9) ?
    C14 C13 S1 . . 122.90(7) ?
    C18 C13 S1 . . 117.43(7) ?
    C15 C14 C13 . . 119.76(9) ?
    C15 C14 H14 . . 120.1 ?
    C13 C14 H14 . . 120.1 ?
    C16 C15 C14 . . 120.60(10) ?
    C16 C15 H15 . . 119.7 ?
    C14 C15 H15 . . 119.7 ?
    C17 C16 C15 . . 119.47(10) ?
    C17 C16 H16 . . 120.3 ?
    C15 C16 H16 . . 120.3 ?
    C18 C17 C16 . . 120.49(9) ?
    C18 C17 H17 . . 119.8 ?
    C16 C17 H17 . . 119.8 ?
    C17 C18 C13 . . 119.95(9) ?
    C17 C18 H18 . . 120.0 ?
    C13 C18 H18 . . 120.0 ?
loop_
    _geom_torsion_atom_site_label_1
    _geom_torsion_atom_site_label_2
    _geom_torsion_atom_site_label_3
    _geom_torsion_atom_site_label_4
    _geom_torsion_site_symmetry_1
    _geom_torsion_site_symmetry_2
    _geom_torsion_site_symmetry_3
    _geom_torsion_site_symmetry_4
    _geom_torsion
    _geom_torsion_publ_flag
    C3 O2 C1 C7A . . . . -42.19(10) ?
    C1 O2 C3 N4 . . . . 30.62(10) ?
    C1 O2 C3 C2 . . . . 155.00(8) ?
    C5 N4 C3 O2 . . . . -145.28(9) ?
    C7A N4 C3 O2 . . . . -7.18(10) ?
    C5 N4 C3 C2 . . . . 94.76(11) ?
    C7A N4 C3 C2 . . . . -127.14(9) ?
    C4 C2 C3 O2 . . . . 125.46(9) ?
    C12 C2 C3 O2 . . . . -51.84(11) ?
    C4 C2 C3 N4 . . . . -118.31(9) ?
    C12 C2 C3 N4 . . . . 64.39(11) ?
    C12 C2 C4 C9 . . . . 0.47(15) ?
    C3 C2 C4 C9 . . . . -176.88(9) ?
    C7A N4 C5 O5 . . . . -167.92(11) ?
    C3 N4 C5 O5 . . . . -31.03(16) ?
    C7A N4 C5 C6 . . . . 11.47(12) ?
    C3 N4 C5 C6 . . . . 148.36(8) ?
    O5 C5 C6 C7 . . . . 159.26(12) ?
    N4 C5 C6 C7 . . . . -20.11(11) ?
    O5 C5 C6 S1 . . . . 39.41(14) ?
    N4 C5 C6 S1 . . . . -139.96(7) ?
    C13 S1 C6 C5 . . . . -98.36(7) ?
    C13 S1 C6 C7 . . . . 145.76(7) ?
    C5 C6 C7 C7A . . . . 20.79(12) ?
    S1 C6 C7 C7A . . . . 141.81(8) ?
    C5 N4 C7A C1 . . . . 124.87(9) ?
    C3 N4 C7A C1 . . . . -17.02(10) ?
    C5 N4 C7A C7 . . . . 2.19(12) ?
    C3 N4 C7A C7 . . . . -139.70(9) ?
    O2 C1 C7A N4 . . . . 34.70(9) ?
    O2 C1 C7A C7 . . . . 147.49(8) ?
    C6 C7 C7A N4 . . . . -14.67(12) ?
    C6 C7 C7A C1 . . . . -124.87(9) ?
    C2 C4 C9 C10 . . . . 0.09(16) ?
    C4 C9 C10 C11 . . . . -0.26(17) ?
    C9 C10 C11 C12 . . . . -0.13(17) ?
    C10 C11 C12 C2 . . . . 0.70(16) ?
    C4 C2 C12 C11 . . . . -0.86(14) ?
    C3 C2 C12 C11 . . . . 176.43(9) ?
    C6 S1 C13 C14 . . . . 37.85(9) ?
    C6 S1 C13 C18 . . . . -142.53(7) ?
    C18 C13 C14 C15 . . . . 2.42(15) ?
    S1 C13 C14 C15 . . . . -177.97(8) ?
    C13 C14 C15 C16 . . . . -1.15(17) ?
    C14 C15 C16 C17 . . . . -0.94(17) ?
    C15 C16 C17 C18 . . . . 1.75(16) ?
    C16 C17 C18 C13 . . . . -0.48(15) ?
    C14 C13 C18 C17 . . . . -1.62(14) ?
    S1 C13 C18 C17 . . . . 178.75(8) ?
loop_
    _geom_hbond_atom_site_label_D
    _geom_hbond_atom_site_label_H
    _geom_hbond_atom_site_label_A
    _geom_hbond_site_symmetry_A
    _geom_hbond_distance_DH
    _geom_hbond_distance_HA
    _geom_hbond_distance_DA
    _geom_hbond_angle_DHA
    _geom_hbond_publ_flag
    C7A H7A O5 3_755 1.00 2.55 3.4305(13) 147 yes
    C7 H72 O5 3_655 0.99 2.62 3.3493(16) 131 yes
    C1 H1B O5 3_655 0.99 2.71 3.1513(13) 108 yes
    C1 H1A S1 3_655 0.99 3.00 3.9512(14) 162 yes
    C4 H4 S1 3_645 0.95 2.98 3.7531(13) 139 yes
