# Supplementary material for: (3R,6S,7aS)-3-Phenyl-6-(phenyl­sulfan­yl)perhydro­pyrrolo[1,2-c]oxazol-5-one
Source: Acta Crystallogr Sect E Struct Rep Online. 2009 Apr 2;65(Pt 5):o943. doi: 10.1107/S1600536809011623 (PMC2977644; doi:10.1107/S1600536809011623)
Supplement: Supplementary file 2 [file e-65-0o943-Isup2.hkl]

#
# h,k,l, Fc-squared, Fo-squared, sigma(Fo-squared) and status flag
#
data_I
_shelx_title ' WSBT in P2(1)2(1)2(1)  Feb 2009'
_shelx_refln_list_code          4
_shelx_F_calc_maximum      107.74
_exptl_crystal_F_000       656.00
_reflns_d_resolution_high  0.6355
 
loop_
 _symmetry_equiv_pos_as_xyz
 'x, y, z'
 '-x+1/2, -y, z+1/2'
 '-x, y+1/2, -z+1/2'
 'x+1/2, -y+1/2, -z'
 
_cell_length_a     5.3884
_cell_length_b    11.2227
_cell_length_c    25.3308
_cell_angle_alpha  90.000
_cell_angle_beta   90.000
_cell_angle_gamma  90.000
 
_shelx_F_squared_multiplier     1.000
 
loop_
 _refln_index_h
 _refln_index_k
 _refln_index_l
 _refln_F_squared_calc
 _refln_F_squared_meas
 _refln_F_squared_sigma
 _refln_observed_status
   2   0   0     2970.97     3417.70     51.55 o
   4   0   0     1587.88     1594.91     29.94 o
   6   0   0       33.07       31.55      3.09 o
   8   0   0        0.05        1.45      2.63 o
   2   1   0     1253.33     1413.84     13.92 o
   3   1   0      186.63      232.63      3.00 o
   4   1   0       93.78       81.55      1.61 o
   5   1   0      321.11      328.58      7.93 o
   6   1   0        0.02       -1.67      1.11 o
   7   1   0      102.34      101.00      2.65 o
   8   1   0        7.83       11.09      1.99 o
   0   2   0    11607.64    11763.84    121.45 o
   1   2   0    11517.22    12353.51    100.41 o
   2   2   0      376.27      493.88      4.99 o
   3   2   0       22.88       30.30      0.82 o
   4   2   0      114.63      116.55      1.62 o
   5   2   0        8.72        3.60      1.21 o
   6   2   0       33.88       31.96      1.37 o
   7   2   0        1.38       -1.16      1.25 o
   8   2   0       15.39       14.59      3.04 o
   1   3   0      234.55      240.88      1.94 o
   2   3   0      577.83      597.91      5.90 o
   3   3   0        0.05        2.00      0.37 o
   4   3   0       83.24       92.46      1.46 o
   5   3   0      149.43      152.68      2.58 o
   6   3   0       16.41       16.13      1.90 o
   7   3   0      213.29      218.48      4.30 o
   8   3   0       10.01        3.60      1.91 o
   0   4   0      938.39      864.26     11.02 o
   1   4   0       78.03       94.04      1.18 o
   2   4   0      346.59      330.28      2.92 o
   3   4   0      505.78      530.55      5.65 o
   4   4   0       83.26       68.04      0.99 o
   5   4   0      240.36      223.53      3.48 o
   6   4   0      214.34      201.90      3.44 o
   7   4   0       17.02       17.37      1.36 o
   8   4   0       44.04       50.35      4.73 o
   1   5   0      210.25      258.11      2.44 o
   2   5   0      322.31      391.77      3.28 o
   3   5   0      272.47      271.82      2.77 o
   4   5   0      474.93      467.13      5.23 o
   5   5   0      155.08      159.98      2.72 o
   6   5   0       19.30       22.20      1.11 o
   7   5   0      114.30      115.67      3.41 o
   8   5   0       43.93       47.32      4.47 o
   0   6   0     1618.92     1664.49     20.45 o
   1   6   0       30.14       22.10      0.65 o
   2   6   0      428.44      371.64      3.78 o
   3   6   0      250.52      259.28      2.69 o
   4   6   0      353.00      361.49      3.96 o
   5   6   0        0.03       -0.01      0.68 o
   6   6   0       17.95       17.19      1.37 o
   7   6   0        2.35       -0.78      1.18 o
   1   7   0      134.95      151.36      1.59 o
   2   7   0      464.07      477.94      3.90 o
   3   7   0       18.09       19.79      0.76 o
   4   7   0      137.83      138.22      1.77 o
   5   7   0      183.44      189.47      3.58 o
   6   7   0       87.44       93.57      3.49 o
   7   7   0       72.15       73.27      3.94 o
   0   8   0        7.61        5.99      0.43 o
   1   8   0      459.69      457.46      6.52 o
   2   8   0      431.19      427.87      4.05 o
   3   8   0     2670.28     2620.98     26.35 o
   4   8   0       37.90       37.30      1.00 o
   5   8   0        2.27       -0.61      0.82 o
   6   8   0       28.09       22.71      1.38 o
   7   8   0        4.41        2.93      3.61 o
   1   9   0      342.68      311.48      3.15 o
   2   9   0      422.92      408.76      4.31 o
   3   9   0      528.44      509.05      6.90 o
   4   9   0      516.44      477.03      6.93 o
   5   9   0       62.35       59.50      1.79 o
   6   9   0      197.73      191.33      4.05 o
   7   9   0       11.63       12.62      2.46 o
   0  10   0       15.36       24.38      0.81 o
   1  10   0       23.29       20.86      0.49 o
   2  10   0       19.72       15.51      0.67 o
   3  10   0      305.09      293.70      3.29 o
   4  10   0      168.27      156.07      2.52 o
   5  10   0        2.03        0.48      0.84 o
   6  10   0       46.62       46.82      1.83 o
   1  11   0        2.23        0.47      0.29 o
   2  11   0        0.20        0.01      0.49 o
   3  11   0      275.84      264.27      3.77 o
   4  11   0      122.07      117.37      2.79 o
   5  11   0      111.38       99.10      2.37 o
   6  11   0       79.72       80.95      3.00 o
   0  12   0        0.00        0.84      0.62 o
   1  12   0      535.89      479.78      5.61 o
   2  12   0       47.40       43.82      1.13 o
   3  12   0      104.83      105.53      1.97 o
   4  12   0        5.25        6.18      1.35 o
   5  12   0        8.58        8.50      0.89 o
   6  12   0        0.24       -3.94      2.63 o
   1  13   0       17.57       21.27      0.85 o
   2  13   0       26.23       28.67      1.00 o
   3  13   0       21.45       21.05      1.16 o
   4  13   0       20.96       21.92      1.71 o
   5  13   0        0.04        3.15      3.02 o
   0  14   0      140.57      146.89      3.06 o
   1  14   0       98.04       95.54      1.79 o
   2  14   0       26.96       30.36      1.18 o
   3  14   0       67.52       66.13      2.09 o
   4  14   0       14.27       13.28      3.42 o
   1  15   0        0.23       -0.83      0.65 o
   2  15   0        0.11       -0.27      0.77 o
   3  15   0        1.32        3.74      1.17 o
   4  15   0       23.84       27.74      3.81 o
   0  16   0      228.43      242.04      7.85 o
   1  16   0       66.68       63.60      1.72 o
   2  16   0        0.01        4.31      1.02 o
   1  17   0       30.79       33.48      2.15 o
   2  17   0       36.06       38.91      3.68 o
   1   0   1      236.36      229.01      2.21 o
   2   0   1       23.57       25.35      0.71 o
   3   0   1      794.65      784.10      8.16 o
   4   0   1       80.99       74.31      1.58 o
   5   0   1        1.20       -0.95      0.63 o
   6   0   1       49.19       41.09      2.32 o
   7   0   1       37.98       29.89      2.06 o
   8   0   1      111.43      123.10      4.92 o
  -8   1   1       62.89       64.98      2.98 o
  -7   1   1        7.38        6.75      1.13 o
  -6   1   1       90.89       82.68      2.15 o
  -5   1   1       27.67       24.02      0.98 o
  -4   1   1      490.20      489.16      6.22 o
  -3   1   1       16.86       22.20      0.72 o
  -2   1   1      889.90      943.10      9.83 o
  -1   1   1     1181.83     1222.57     10.14 o
   1   1   1     1153.74     1200.03      9.63 o
   2   1   1      906.18      964.66      9.13 o
   3   1   1       14.31       22.72      0.69 o
   4   1   1      490.58      476.32      6.70 o
   5   1   1       26.11       23.51      0.98 o
   6   1   1       87.07       79.51      2.81 o
   7   1   1        7.60        4.75      1.32 o
   8   1   1       62.88       67.59      2.85 o
  -8   2   1       32.63       30.45      2.53 o
  -7   2   1       49.85       44.83      1.81 o
  -6   2   1       24.68       21.50      1.24 o
  -5   2   1      184.66      159.99      2.65 o
  -4   2   1        5.89        3.96      0.48 o
  -3   2   1      598.66      625.11      6.77 o
  -2   2   1      187.57      188.15      2.03 o
  -1   2   1     4196.78     4511.32     39.86 o
   0   2   1       29.18       24.30      0.28 o
   1   2   1     4118.74     4455.61     32.57 o
   2   2   1      189.81      189.32      2.15 o
   3   2   1      604.21      630.65      7.07 o
   4   2   1        5.19        3.55      0.48 o
   5   2   1      180.19      157.82      3.18 o
   6   2   1       26.97       26.48      1.27 o
   7   2   1       49.55       46.55      1.85 o
   8   2   1       32.37       34.03      3.87 o
  -8   3   1       16.10       12.49      2.14 o
  -7   3   1       25.33       27.31      1.54 o
  -6   3   1      121.92      111.61      2.49 o
  -5   3   1       21.79       23.14      0.96 o
  -4   3   1      168.63      173.64      2.32 o
  -3   3   1      813.85      838.45      9.35 o
  -2   3   1      429.89      444.07      3.89 o
  -1   3   1     7733.37     8123.23     56.68 o
   0   3   1     2790.28     3066.19     21.22 o
   1   3   1     7745.41     8160.44     56.75 o
   2   3   1      424.14      436.41      5.00 o
   3   3   1      820.72      842.43      9.35 o
   4   3   1      170.17      178.68      2.32 o
   5   3   1       19.70       19.87      0.92 o
   6   3   1      128.70      118.49      2.31 o
   7   3   1       25.59       25.96      1.49 o
   8   3   1       14.60        9.34      2.17 o
  -8   4   1       44.65       45.61      4.60 o
  -7   4   1       18.04       18.86      1.37 o
  -6   4   1      133.46      126.71      2.49 o
  -5   4   1       41.20       42.77      1.29 o
  -4   4   1       94.64       87.27      1.17 o
  -3   4   1      574.40      576.66      5.92 o
  -2   4   1      499.82      546.80      5.37 o
  -1   4   1     1912.03     2006.04     16.37 o
   0   4   1       34.90       39.43      0.45 o
   1   4   1     1866.67     1985.30     17.38 o
   2   4   1      489.67      533.29      4.59 o
   3   4   1      579.26      585.33      6.25 o
   4   4   1       93.81       85.82      1.33 o
   5   4   1       41.48       44.10      1.55 o
   6   4   1      137.14      129.90      2.48 o
   7   4   1       18.70       18.98      1.39 o
   8   4   1       44.43       49.69      4.47 o
  -8   5   1        1.72        2.63      2.76 o
  -7   5   1        6.00        4.41      1.94 o
  -6   5   1       93.86       95.63      2.08 o
  -5   5   1       77.09       70.33      1.64 o
  -4   5   1      436.96      426.66      5.08 o
  -3   5   1      194.32      221.59      2.27 o
  -2   5   1     2225.69     2482.77     21.12 o
  -1   5   1     1056.88     1122.32      9.96 o
   0   5   1     2612.14     2844.02     24.68 o
   1   5   1     1056.98     1130.47      9.96 o
   2   5   1     2219.69     2463.33     20.30 o
   3   5   1      185.49      213.42      2.27 o
   4   5   1      437.30      426.21      4.91 o
   5   5   1       78.44       71.97      1.64 o
   6   5   1       95.20       95.92      2.11 o
   7   5   1        6.52        5.41      1.40 o
  -7   6   1       13.51        7.85      1.46 o
  -6   6   1       37.52       38.14      1.52 o
  -5   6   1       97.07       96.76      1.94 o
  -4   6   1      222.07      212.53      2.50 o
  -3   6   1      228.24      220.65      2.32 o
  -2   6   1      409.89      417.23      3.47 o
  -1   6   1      521.33      532.07      5.03 o
   0   6   1      957.54      961.21      8.54 o
   1   6   1      516.01      532.15      4.86 o
   2   6   1      403.36      410.88      3.47 o
   3   6   1      227.47      221.62      2.33 o
   4   6   1      227.90      217.12      2.51 o
   5   6   1       98.37       96.44      1.97 o
   6   6   1       36.03       35.21      1.53 o
   7   6   1       13.65        8.33      1.43 o
  -7   7   1       30.92       30.10      2.64 o
  -6   7   1        7.38        9.20      1.07 o
  -5   7   1      260.28      251.16      4.43 o
  -4   7   1       55.94       51.46      1.12 o
  -3   7   1      431.22      401.20      4.01 o
  -2   7   1      136.03      134.71      1.26 o
  -1   7   1      180.55      214.43      2.10 o
   0   7   1        0.61        2.18      0.34 o
   1   7   1      173.30      206.49      2.41 o
   2   7   1      135.50      131.97      1.30 o
   3   7   1      429.33      401.79      4.01 o
   4   7   1       59.62       53.63      0.97 o
   5   7   1      256.18      249.76      4.44 o
   6   7   1        7.66        7.39      1.10 o
   7   7   1       31.53       30.84      3.30 o
  -7   8   1       45.94       50.84      3.81 o
  -6   8   1       12.17       11.09      1.31 o
  -5   8   1      185.20      185.64      4.08 o
  -4   8   1       66.86       62.51      1.38 o
  -3   8   1        6.76        9.67      0.89 o
  -2   8   1      160.62      147.63      1.61 o
  -1   8   1       19.98       17.28      0.43 o
   0   8   1      210.04      219.64      2.19 o
   1   8   1       21.66       19.08      0.45 o
   2   8   1      168.51      155.48      1.74 o
   3   8   1        5.56        6.50      0.71 o
   4   8   1       65.89       65.38      1.19 o
   5   8   1      185.64      182.51      3.50 o
   6   8   1       12.77       11.57      1.15 o
   7   8   1       45.49       44.89      3.37 o
  -7   9   1       56.73       73.29      4.06 o
  -6   9   1       12.88       15.90      1.62 o
  -5   9   1        7.78        7.83      0.94 o
  -4   9   1       78.65       70.00      1.69 o
  -3   9   1      385.42      376.33      3.88 o
  -2   9   1      302.20      286.49      3.30 o
  -1   9   1      245.27      236.45      2.41 o
   0   9   1        4.14        5.24      0.38 o
   1   9   1      250.00      241.87      2.49 o
   2   9   1      300.50      283.85      3.28 o
   3   9   1      384.95      368.98      3.87 o
   4   9   1       75.71       68.70      1.46 o
   5   9   1        9.62        7.59      0.94 o
   6   9   1       13.50       18.05      1.65 o
   7   9   1       56.85       65.32      7.69 o
  -6  10   1       93.61       96.23      3.89 o
  -5  10   1       86.40       84.83      2.18 o
  -4  10   1       25.07       25.40      1.28 o
  -3  10   1       67.24       63.01      1.04 o
  -2  10   1      849.64      789.40      7.99 o
  -1  10   1      126.06      116.48      1.39 o
   0  10   1      170.38      160.80      1.74 o
   1  10   1      123.17      116.03      1.39 o
   2  10   1      852.92      791.51      8.35 o
   3  10   1       66.18       63.58      1.13 o
   4  10   1       22.92       21.46      1.12 o
   5  10   1       85.58       86.29      3.63 o
   6  10   1       94.75       94.66      2.68 o
  -6  11   1       21.62       19.50      1.69 o
  -5  11   1        0.87        0.66      1.46 o
  -4  11   1      189.18      183.05      3.13 o
  -3  11   1      337.86      327.75      4.55 o
  -2  11   1       83.52       76.92      1.30 o
  -1  11   1       70.86       66.08      0.96 o
   0  11   1      347.01      307.35      3.42 o
   1  11   1       71.13       66.39      0.96 o
   2  11   1       88.40       80.90      1.35 o
   3  11   1      341.12      333.44      4.54 o
   4  11   1      188.18      182.51      3.66 o
   5  11   1        0.61        0.51      1.47 o
   6  11   1       22.08       22.06      2.13 o
  -6  12   1       27.04       32.07      4.07 o
  -5  12   1       69.28       66.04      2.33 o
  -4  12   1       64.92       62.00      2.54 o
  -3  12   1       66.89       63.79      1.52 o
  -2  12   1      130.54      118.77      1.85 o
  -1  12   1       42.45       43.08      1.02 o
   0  12   1      147.79      157.07      2.03 o
   1  12   1       41.70       41.85      1.12 o
   2  12   1      129.10      114.81      2.03 o
   3  12   1       69.52       66.12      1.72 o
   4  12   1       61.32       59.18      3.30 o
   5  12   1       68.41       65.30      2.07 o
   6  12   1       27.29       25.63      3.81 o
  -5  13   1       87.63       96.35      6.18 o
  -4  13   1      101.80      107.69      4.97 o
  -3  13   1       44.75       42.16      1.57 o
  -2  13   1       34.16       37.27      1.20 o
  -1  13   1      240.02      230.01      3.03 o
   0  13   1       31.01       24.94      0.74 o
   1  13   1      239.52      224.30      3.16 o
   2  13   1       34.07       37.68      1.22 o
   3  13   1       45.36       41.71      1.38 o
   4  13   1      101.79      101.33      4.19 o
   5  13   1       84.40       94.25      6.31 o
  -4  14   1       35.94       35.10      3.94 o
  -3  14   1       17.62       20.47      1.46 o
  -2  14   1       43.11       45.28      1.34 o
  -1  14   1       35.15       39.86      1.14 o
   0  14   1      178.97      172.23      2.24 o
   1  14   1       36.06       41.33      1.19 o
   2  14   1       43.45       43.29      1.35 o
   3  14   1       16.96       18.37      1.30 o
   4  14   1       33.96       37.07      4.34 o
  -4  15   1       37.75       37.86      4.21 o
  -3  15   1       20.21       25.07      1.75 o
  -2  15   1       68.92       68.10      1.92 o
  -1  15   1       20.39       24.29      1.01 o
   0  15   1       88.13       86.72      1.49 o
   1  15   1       19.47       22.16      1.05 o
   2  15   1       66.74       66.53      1.77 o
   3  15   1       21.29       26.37      2.24 o
   4  15   1       36.56       40.75      4.47 o
  -2  16   1      131.94      138.97      5.56 o
  -1  16   1       18.05       21.00      1.11 o
   0  16   1       83.91       92.85      1.66 o
   1  16   1       16.82       21.20      1.07 o
   2  16   1      131.78      134.02      2.86 o
  -2  17   1        9.99       14.59      2.63 o
  -1  17   1      150.55      160.56      5.72 o
   0  17   1       26.89       28.73      2.43 o
   1  17   1      148.59      160.77      4.60 o
   2  17   1       10.91       12.49      2.63 o
   1   0   2      121.51      161.44      1.38 o
   2   0   2     3161.35     3510.12     33.96 o
   3   0   2        3.79        5.60      0.38 o
   4   0   2      240.00      255.73      3.50 o
   5   0   2      643.65      635.85      8.85 o
   6   0   2       46.68       46.85      2.78 o
   7   0   2        0.36       -2.04      1.36 o
   8   0   2        3.69        5.39      1.86 o
  -8   1   2        5.67        4.21      1.46 o
  -7   1   2        8.08        6.97      1.13 o
  -6   1   2       22.83       22.17      1.98 o
  -5   1   2      308.15      315.90      4.90 o
  -4   1   2      947.27      952.52     11.69 o
  -3   1   2      856.45      986.53      9.87 o
  -2   1   2     2846.15     2951.02     28.94 o
  -1   1   2     7391.25     7794.42     65.94 o
   1   1   2     7413.08     7811.38     62.19 o
   2   1   2     2824.49     2954.60     28.95 o
   3   1   2      848.09      973.87     11.46 o
   4   1   2      951.64      921.26     13.90 o
   5   1   2      309.80      317.85      4.72 o
   6   1   2       22.77       20.99      1.65 o
   7   1   2        8.67        5.51      1.10 o
   8   1   2        5.63        4.38      1.51 o
  -8   2   2       16.19       15.13      3.26 o
  -7   2   2       73.96       74.41      2.30 o
  -6   2   2      103.74      106.05      2.44 o
  -5   2   2      727.26      685.25      9.18 o
  -4   2   2      274.78      301.90      3.74 o
  -3   2   2      883.16      922.80      9.84 o
  -2   2   2      362.54      407.00      3.78 o
  -1   2   2     1242.08     1345.32      9.97 o
   0   2   2      975.05     1032.82      6.15 o
   1   2   2     1232.91     1343.05      9.45 o
   2   2   2      353.89      394.32      4.13 o
   3   2   2      874.56      922.76     10.24 o
   4   2   2      272.96      297.52      3.49 o
   5   2   2      720.51      675.01      9.17 o
   6   2   2      102.72      100.58      2.45 o
   7   2   2       75.59       74.46      2.21 o
   8   2   2       16.77       15.37      2.20 o
  -8   3   2        2.95       -0.60      2.62 o
  -7   3   2       24.32       25.18      1.46 o
  -6   3   2       66.92       64.59      1.75 o
  -5   3   2      130.65      118.83      2.16 o
  -4   3   2      208.60      178.94      2.29 o
  -3   3   2      775.91      865.50      8.60 o
  -2   3   2       65.30       47.20      0.60 o
  -1   3   2     1424.03     1600.17     11.58 o
   0   3   2     1324.73     1464.18      9.23 o
   1   3   2     1401.53     1582.99     11.06 o
   2   3   2       71.73       52.73      0.64 o
   3   3   2      772.44      849.91      9.54 o
   4   3   2      205.33      173.69      2.32 o
   5   3   2      127.92      115.64      2.14 o
   6   3   2       68.50       63.65      1.68 o
   7   3   2       24.74       25.78      1.52 o
   8   3   2        3.08       -0.30      1.91 o
  -8   4   2       16.30       18.27      3.42 o
  -7   4   2       43.77       43.15      1.94 o
  -6   4   2      137.83      129.30      2.50 o
  -5   4   2        6.73        5.62      0.94 o
  -4   4   2      469.39      466.58      4.84 o
  -3   4   2      708.46      754.64      7.60 o
  -2   4   2      283.91      291.66      2.63 o
  -1   4   2       94.62       98.30      0.87 o
   0   4   2       17.21       14.80      0.33 o
   1   4   2       95.33       99.17      0.97 o
   2   4   2      276.52      288.74      2.48 o
   3   4   2      708.67      749.38      8.00 o
   4   4   2      467.89      461.18      5.65 o
   5   4   2        6.55        4.69      0.87 o
   6   4   2      138.81      133.14      2.65 o
   7   4   2       46.14       46.91      1.85 o
   8   4   2       16.74       20.90      3.42 o
  -8   5   2       76.60       91.62      6.31 o
  -7   5   2       50.55       49.50      2.31 o
  -6   5   2       37.52       34.87      1.30 o
  -5   5   2      108.33      100.88      2.01 o
  -4   5   2       82.16       73.89      1.32 o
  -3   5   2      240.73      210.24      2.40 o
  -2   5   2      838.10      818.60      6.88 o
  -1   5   2      809.18      953.79      8.45 o
   0   5   2      616.95      600.72      5.31 o
   1   5   2      835.53      979.21      8.42 o
   2   5   2      843.47      822.86      6.89 o
   3   5   2      238.49      205.53      2.19 o
   4   5   2       80.51       73.33      1.46 o
   5   5   2      109.48       99.43      2.00 o
   6   5   2       39.19       38.01      1.35 o
   7   5   2       50.12       47.14      3.38 o
  -7   6   2        9.61        6.87      1.41 o
  -6   6   2       69.41       69.88      2.01 o
  -5   6   2       40.33       36.91      1.03 o
  -4   6   2      415.00      401.73      4.56 o
  -3   6   2      973.79      952.02      8.74 o
  -2   6   2     1063.86     1123.08      9.46 o
  -1   6   2      158.33      160.67      1.93 o
   0   6   2     1867.85     2102.03     18.27 o
   1   6   2      162.13      161.13      1.57 o
   2   6   2     1081.69     1146.92      9.49 o
   3   6   2      973.60      955.70      9.11 o
   4   6   2      405.81      394.85      4.31 o
   5   6   2       39.89       34.85      1.21 o
   6   6   2       72.51       69.06      2.00 o
   7   6   2       10.45        7.46      1.45 o
  -7   7   2       25.06       26.05      1.79 o
  -6   7   2       42.86       42.53      2.16 o
  -5   7   2      213.14      197.90      3.01 o
  -4   7   2      163.63      144.39      2.06 o
  -3   7   2      431.11      457.85      4.34 o
  -2   7   2      486.58      539.35      4.46 o
  -1   7   2      835.83      858.70      7.47 o
   0   7   2     1215.88     1351.01     15.92 o
   1   7   2      854.30      889.89      7.44 o
   2   7   2      479.19      529.68      4.66 o
   3   7   2      417.99      452.80      4.34 o
   4   7   2      157.09      138.01      1.80 o
   5   7   2      213.66      189.90      3.64 o
   6   7   2       42.89       39.31      1.72 o
   7   7   2       24.59       23.40      2.66 o
  -7   8   2        4.01        3.79      2.18 o
  -6   8   2        2.40       -1.02      0.94 o
  -5   8   2        8.60       10.04      0.99 o
  -4   8   2       58.63       63.76      1.36 o
  -3   8   2      580.14      562.00      5.71 o
  -2   8   2      639.24      604.73      5.35 o
  -1   8   2        1.19        2.64      0.40 o
   0   8   2        0.37        1.73      0.27 o
   1   8   2        1.13        1.74      0.26 o
   2   8   2      647.65      613.11      5.32 o
   3   8   2      572.19      576.61      5.73 o
   4   8   2       55.70       60.84      1.26 o
   5   8   2        8.87       10.50      1.22 o
   6   8   2        2.41        0.07      0.91 o
   7   8   2        3.70        7.23      3.02 o
  -7   9   2        5.78        9.02      4.07 o
  -6   9   2        1.82       -0.09      0.95 o
  -5   9   2       48.15       46.51      1.63 o
  -4   9   2        0.58       -0.24      0.57 o
  -3   9   2        4.77        2.99      0.59 o
  -2   9   2      714.11      678.14      7.20 o
  -1   9   2      907.73      834.81      7.38 o
   0   9   2       40.30       38.70      0.66 o
   1   9   2      899.78      828.21      8.82 o
   2   9   2      717.46      681.37      7.20 o
   3   9   2        4.41        2.43      0.63 o
   4   9   2        0.32        0.17      0.48 o
   5   9   2       46.69       43.39      2.07 o
   6   9   2        1.69       -0.82      0.91 o
   7   9   2        5.83        6.18      2.89 o
  -6  10   2      137.64      143.60      4.14 o
  -5  10   2       70.06       65.68      2.47 o
  -4  10   2      339.40      332.97      4.67 o
  -3  10   2       37.13       34.31      0.85 o
  -2  10   2     1276.33     1166.48     12.70 o
  -1  10   2      278.49      260.41      2.83 o
   0  10   2       55.76       39.75      0.70 o
   1  10   2      283.73      266.81      2.73 o
   2  10   2     1268.87     1171.57     12.77 o
   3  10   2       37.40       35.29      0.78 o
   4  10   2      343.98      331.41      5.52 o
   5  10   2       69.53       68.11      1.91 o
   6  10   2      134.79      137.27      3.72 o
  -6  11   2       30.83       28.47      2.52 o
  -5  11   2       18.58       19.55      1.52 o
  -4  11   2        3.85        3.34      0.80 o
  -3  11   2      290.69      275.82      3.70 o
  -2  11   2       79.67       73.09      1.32 o
  -1  11   2      254.92      249.41      2.73 o
   0  11   2      612.60      544.80      5.71 o
   1  11   2      250.85      246.47      2.62 o
   2  11   2       79.85       76.63      1.71 o
   3  11   2      296.39      284.10      3.72 o
   4  11   2        4.38        3.95      1.12 o
   5  11   2       18.50       18.70      1.12 o
   6  11   2       31.10       30.04      1.89 o
  -6  12   2       90.23       98.19      6.70 o
  -5  12   2       21.74       20.03      1.14 o
  -4  12   2       50.68       49.47      2.09 o
  -3  12   2      120.87      116.22      2.28 o
  -2  12   2        4.78        3.96      0.63 o
  -1  12   2      301.36      283.49      3.24 o
   0  12   2        0.41        0.82      0.44 o
   1  12   2      304.90      284.60      3.37 o
   2  12   2        4.42        3.99      0.63 o
   3  12   2      123.33      117.45      1.99 o
   4  12   2       53.71       50.62      1.70 o
   5  12   2       21.92       21.54      1.25 o
   6  12   2       89.63       95.96      6.57 o
  -5  13   2      221.64      236.48     10.78 o
  -4  13   2       43.21       38.70      2.07 o
  -3  13   2       30.51       28.42      1.30 o
  -2  13   2       53.10       53.03      1.32 o
  -1  13   2       47.57       49.46      1.08 o
   0  13   2       14.52       18.34      0.66 o
   1  13   2       46.05       48.97      1.18 o
   2  13   2       54.27       55.03      1.42 o
   3  13   2       31.39       30.39      1.12 o
   4  13   2       43.47       40.29      2.03 o
   5  13   2      221.94      243.05     10.91 o
  -4  14   2        6.21        7.36      3.02 o
  -3  14   2       22.50       23.42      1.36 o
  -2  14   2        4.87        3.08      0.80 o
  -1  14   2       26.58       27.40      0.99 o
   0  14   2       56.57       54.36      1.14 o
   1  14   2       27.22       28.57      1.09 o
   2  14   2        4.45        3.55      0.76 o
   3  14   2       22.32       24.67      1.50 o
   4  14   2        6.59        1.84      2.89 o
  -4  15   2       11.31       12.09      3.42 o
  -3  15   2       46.96       49.87      2.31 o
  -2  15   2       41.19       40.89      1.56 o
  -1  15   2       63.76       65.66      1.63 o
   0  15   2        1.56        3.60      0.78 o
   1  15   2       59.59       61.50      1.58 o
   2  15   2       40.49       40.29      1.36 o
   3  15   2       47.49       53.86      3.09 o
   4  15   2       11.26       11.83      3.55 o
  -2  16   2        5.21        6.24      1.16 o
  -1  16   2        5.04        5.54      0.92 o
   0  16   2        0.00        0.26      0.60 o
   1  16   2        4.84        5.13      0.83 o
   2  16   2        4.85        5.23      1.06 o
  -2  17   2       31.77       35.10      3.55 o
  -1  17   2       30.74       40.49      3.94 o
   0  17   2       88.98       85.88      3.29 o
   1  17   2       30.00       34.52      2.27 o
   2  17   2       31.52       31.81      3.29 o
   1   0   3     2305.71     2538.41     19.45 o
   2   0   3      111.37      101.19      1.08 o
   3   0   3      296.60      305.02      3.70 o
   4   0   3        5.26        4.44      0.73 o
   5   0   3      220.38      208.36      3.37 o
   6   0   3      317.98      311.54      6.93 o
   7   0   3        3.45       -0.42      1.31 o
   8   0   3       67.35       70.94      4.01 o
  -8   1   3        6.29        2.07      1.53 o
  -7   1   3        1.88        0.64      1.06 o
  -6   1   3      253.15      246.01      4.46 o
  -5   1   3      141.02      143.09      2.81 o
  -4   1   3      188.75      198.56      2.82 o
  -3   1   3     1060.06     1097.30     10.94 o
  -2   1   3     2088.32     2269.78     21.84 o
  -1   1   3     1958.00     2102.52     17.60 o
   0   1   3       52.63       57.84      1.17 o
   1   1   3     1942.09     2111.74     16.85 o
   2   1   3     2080.21     2248.20     25.42 o
   3   1   3     1046.93     1077.59     12.71 o
   4   1   3      192.97      198.31      3.09 o
   5   1   3      141.98      144.65      4.59 o
   6   1   3      254.75      246.10      5.75 o
   7   1   3        1.81        0.67      0.99 o
   8   1   3        6.41        4.64      1.87 o
  -8   2   3       42.24       44.45      4.33 o
  -7   2   3       12.96       13.31      1.57 o
  -6   2   3      180.04      174.08      3.41 o
  -5   2   3      747.84      732.32      9.89 o
  -4   2   3      661.64      678.27      7.00 o
  -3   2   3      285.83      320.41      3.61 o
  -2   2   3       99.54      124.92      1.53 o
  -1   2   3     4543.79     4817.92     34.72 o
   0   2   3     9498.40     9871.53     70.81 o
   1   2   3     4539.82     4833.93     36.16 o
   2   2   3       93.24      120.39      1.39 o
   3   2   3      286.55      322.14      4.35 o
   4   2   3      663.75      677.32      7.41 o
   5   2   3      755.07      742.85      9.89 o
   6   2   3      175.39      166.24      3.38 o
   7   2   3       12.50       12.57      1.54 o
   8   2   3       41.65       45.94      2.99 o
  -8   3   3        6.80        4.18      1.86 o
  -7   3   3        1.51       -0.90      1.02 o
  -6   3   3       30.51       28.03      1.18 o
  -5   3   3      102.13       95.66      1.94 o
  -4   3   3      186.81      193.44      2.87 o
  -3   3   3      412.93      400.27      4.86 o
  -2   3   3     1256.44     1437.29     12.27 o
  -1   3   3      952.64     1008.03      7.24 o
   0   3   3     1458.26     1538.35     12.13 o
   1   3   3      960.13     1013.10      7.11 o
   2   3   3     1240.21     1411.07     12.99 o
   3   3   3      407.03      400.12      4.61 o
   4   3   3      192.83      195.42      2.54 o
   5   3   3      107.70      100.28      1.93 o
   6   3   3       29.04       24.59      1.17 o
   7   3   3        1.62       -0.16      1.14 o
   8   3   3        6.92        2.42      1.99 o
  -8   4   3       79.10       88.73      6.05 o
  -7   4   3       15.26       12.31      1.27 o
  -6   4   3      121.04      116.32      2.31 o
  -5   4   3      449.93      428.85      6.08 o
  -4   4   3      228.29      223.66      3.01 o
  -3   4   3       34.73       34.20      0.65 o
  -2   4   3      207.08      230.11      2.16 o
  -1   4   3      841.32      962.66      7.48 o
   0   4   3      149.04      149.31      1.11 o
   1   4   3      833.87      949.95      7.72 o
   2   4   3      204.86      223.82      1.98 o
   3   4   3       33.31       31.78      0.77 o
   4   4   3      228.01      224.99      2.65 o
   5   4   3      447.14      433.08      6.08 o
   6   4   3      115.57      113.00      2.31 o
   7   4   3       14.14       13.89      1.29 o
   8   4   3       81.30       83.08      6.18 o
  -8   5   3        2.17        1.71      2.63 o
  -7   5   3       17.59       14.88      1.56 o
  -6   5   3      116.27      115.77      2.38 o
  -5   5   3       33.72       32.51      1.16 o
  -4   5   3      197.89      185.16      2.90 o
  -3   5   3      309.29      324.08      3.42 o
  -2   5   3      391.21      403.65      3.42 o
  -1   5   3     1009.39     1040.95      8.56 o
   0   5   3     2218.58     2407.45     19.34 o
   1   5   3      993.75     1030.42      8.75 o
   2   5   3      374.78      388.72      3.42 o
   3   5   3      316.55      326.97      3.38 o
   4   5   3      194.40      185.97      2.34 o
   5   5   3       32.87       32.07      1.13 o
   6   5   3      113.50      115.85      2.33 o
   7   5   3       16.72       15.22      1.56 o
  -7   6   3       27.97       25.71      1.84 o
  -6   6   3       56.25       57.94      1.87 o
  -5   6   3       63.09       63.48      1.57 o
  -4   6   3       77.68       81.42      1.40 o
  -3   6   3       17.12       14.58      0.61 o
  -2   6   3     1359.26     1437.16     11.87 o
  -1   6   3      750.47      799.62      6.61 o
   0   6   3     1436.05     1699.01     14.78 o
   1   6   3      741.15      785.57      6.61 o
   2   6   3     1346.70     1418.85     12.79 o
   3   6   3       18.02       14.49      0.45 o
   4   6   3       74.65       79.07      1.24 o
   5   6   3       65.26       63.57      1.58 o
   6   6   3       59.09       59.30      1.85 o
   7   6   3       28.51       28.26      3.00 o
  -7   7   3       14.07       14.36      1.94 o
  -6   7   3       14.79       14.27      1.18 o
  -5   7   3      145.16      141.72      2.39 o
  -4   7   3       11.85       13.42      0.68 o
  -3   7   3     1174.29     1130.53     10.03 o
  -2   7   3      252.32      251.79      2.28 o
  -1   7   3     1044.44     1144.19      9.05 o
   0   7   3     1344.81     1382.74     12.10 o
   1   7   3     1020.72     1099.89      9.04 o
   2   7   3      249.96      247.40      2.28 o
   3   7   3     1186.22     1142.24     10.40 o
   4   7   3       12.37       15.05      0.56 o
   5   7   3      147.48      141.80      2.92 o
   6   7   3       15.41       15.42      1.19 o
   7   7   3       13.43       14.11      1.99 o
  -7   8   3       59.79       67.19      3.97 o
  -6   8   3       10.60       11.71      1.14 o
  -5   8   3       32.90       31.51      1.19 o
  -4   8   3      362.71      336.76      4.64 o
  -3   8   3      342.74      329.25      3.26 o
  -2   8   3       86.60       78.34      0.96 o
  -1   8   3       62.59       57.45      0.73 o
   1   8   3       65.38       60.55      0.74 o
   2   8   3       86.05       78.50      0.96 o
   3   8   3      335.58      315.52      3.26 o
   4   8   3      364.33      334.71      4.04 o
   5   8   3       35.47       34.89      1.40 o
   6   8   3       11.30       11.94      1.17 o
   7   8   3       60.50       64.28      5.39 o
  -7   9   3        8.24       11.83      3.15 o
  -6   9   3       11.76       13.64      1.30 o
  -5   9   3       41.34       40.85      1.52 o
  -4   9   3       14.56       13.31      0.77 o
  -3   9   3      228.53      200.98      2.16 o
  -2   9   3      944.34      906.43      8.77 o
  -1   9   3       43.92       37.17      0.90 o
   0   9   3      272.53      288.60      2.76 o
   1   9   3       46.65       39.71      0.78 o
   2   9   3      946.03      893.30      9.10 o
   3   9   3      225.46      196.11      2.16 o
   4   9   3       16.15       16.66      0.72 o
   5   9   3       43.60       43.14      1.54 o
   6   9   3       12.23       11.83      1.15 o
   7   9   3        7.58        6.57      3.02 o
  -6  10   3        5.63        4.47      1.37 o
  -5  10   3      135.68      128.35      2.76 o
  -4  10   3      383.69      368.83      5.41 o
  -3  10   3      477.63      449.70      4.81 o
  -2  10   3       10.78       13.54      0.81 o
  -1  10   3       15.16       16.66      0.50 o
   0  10   3      296.62      283.56      3.01 o
   1  10   3       15.97       17.91      0.50 o
   2  10   3        9.67       12.00      1.04 o
   3  10   3      485.77      453.14      4.83 o
   4  10   3      382.69      357.34      5.97 o
   5  10   3      129.32      125.58      2.74 o
   6  10   3        5.86        4.65      1.07 o
  -6  11   3       41.28       39.25      3.73 o
  -5  11   3       77.28       71.27      2.61 o
  -4  11   3      100.03       94.98      2.35 o
  -3  11   3       37.78       33.12      1.04 o
  -2  11   3      340.72      319.95      3.95 o
  -1  11   3       87.77       79.54      1.11 o
   0  11   3       92.56       86.37      1.30 o
   1  11   3       88.63       80.66      1.13 o
   2  11   3      350.93      327.92      3.97 o
   3  11   3       36.78       32.47      1.02 o
   4  11   3       94.97       90.52      2.08 o
   5  11   3       78.39       72.61      2.21 o
   6  11   3       42.07       42.15      2.55 o
  -6  12   3       22.20       27.60      3.94 o
  -5  12   3       39.95       38.21      1.66 o
  -4  12   3        3.97        2.33      0.68 o
  -3  12   3        3.33        6.02      0.83 o
  -2  12   3       19.60       19.61      0.88 o
  -1  12   3        7.40        8.52      0.54 o
   0  12   3       57.95       51.69      1.04 o
   1  12   3        6.91        7.37      0.64 o
   2  12   3       18.87       19.38      0.85 o
   3  12   3        3.28        4.57      0.68 o
   4  12   3        4.31        3.98      1.19 o
   5  12   3       36.75       37.18      1.41 o
   6  12   3       21.90       28.66      4.07 o
  -5  13   3       40.09       47.72      4.73 o
  -4  13   3       15.87       15.40      1.93 o
  -3  13   3       41.04       38.22      1.41 o
  -2  13   3       90.13       91.96      1.86 o
  -1  13   3        2.35        2.51      0.58 o
   0  13   3       64.87       59.77      1.34 o
   1  13   3        2.37        2.55      0.66 o
   2  13   3       91.12       93.41      1.85 o
   3  13   3       40.14       38.59      1.17 o
   4  13   3       14.24       15.42      1.50 o
   5  13   3       40.91       49.16      4.60 o
  -4  14   3       14.70       10.52      3.02 o
  -3  14   3       89.19       89.33      2.58 o
  -2  14   3       39.74       38.01      1.39 o
  -1  14   3        1.00        1.17      0.74 o
   0  14   3       22.60       22.35      0.80 o
   1  14   3        1.00        1.62      0.53 o
   2  14   3       41.57       39.39      1.28 o
   3  14   3       91.66       92.02      3.79 o
   4  14   3       15.71       17.61      3.55 o
  -4  15   3        6.02        7.23      3.02 o
  -3  15   3        9.42       12.01      1.78 o
  -2  15   3      248.46      243.53      4.36 o
  -1  15   3       71.74       75.18      1.85 o
   0  15   3      231.75      225.66      3.29 o
   1  15   3       69.52       71.98      1.70 o
   2  15   3      254.42      253.04      3.81 o
   3  15   3       10.08       10.10      1.80 o
   4  15   3        5.72       14.72      3.55 o
  -3  16   3       28.00       31.15      3.15 o
  -2  16   3       31.22       33.68      2.68 o
  -1  16   3       96.09       91.94      2.30 o
   0  16   3       43.89       52.60      1.27 o
   1  16   3       97.12       99.28      2.06 o
   2  16   3       29.94       35.27      1.64 o
  -2  17   3       44.88       42.72      3.94 o
  -1  17   3       69.21       71.02      3.81 o
   0  17   3      209.19      205.31      5.49 o
   1  17   3       69.24       73.87      3.03 o
   0   0   4     3530.60     3431.10    112.60 o
   1   0   4     4690.06     4996.50     40.48 o
   2   0   4     6698.64     7265.26     64.92 o
   3   0   4      122.74      131.46      1.70 o
   4   0   4      811.63      905.34     11.32 o
   5   0   4      228.12      225.91      3.59 o
   6   0   4       15.30       14.98      1.51 o
   7   0   4       77.06       74.62      2.28 o
   8   0   4        7.48        8.62      3.35 o
  -8   1   4       19.89       17.54      2.10 o
  -7   1   4      112.58      114.76      2.80 o
  -6   1   4       52.19       53.33      2.04 o
  -5   1   4      188.66      190.11      3.16 o
  -4   1   4      336.76      324.47      4.01 o
  -3   1   4     2461.02     2748.10     27.93 o
  -2   1   4      931.38     1017.58      9.48 o
  -1   1   4      801.96      877.87      6.73 o
   0   1   4      365.86      395.76      3.22 o
   1   1   4      804.56      880.45      6.87 o
   2   1   4      956.20     1028.51     10.12 o
   3   1   4     2445.17     2698.06     29.96 o
   4   1   4      337.86      327.27      4.70 o
   5   1   4      200.54      202.31      3.65 o
   6   1   4       52.00       49.34      2.31 o
   7   1   4      113.00      112.88      3.17 o
   8   1   4       19.49       16.54      2.82 o
  -8   2   4        5.48        0.43      1.75 o
  -7   2   4       16.15       14.86      1.70 o
  -6   2   4       33.73       31.82      1.42 o
  -5   2   4      404.11      391.84      5.68 o
  -4   2   4       53.83       44.54      0.97 o
  -3   2   4      191.34      210.95      2.77 o
  -2   2   4     1336.34     1409.21     13.41 o
  -1   2   4     2266.71     2521.01     19.02 o
   0   2   4     2652.82     2818.15     21.09 o
   1   2   4     2246.57     2520.59     18.25 o
   2   2   4     1337.59     1421.26     11.82 o
   3   2   4      198.91      218.02      2.61 o
   4   2   4       58.96       48.46      0.98 o
   5   2   4      414.33      411.95      5.71 o
   6   2   4       32.16       28.57      1.37 o
   7   2   4       14.75       12.81      1.25 o
   8   2   4        5.68        2.83      1.89 o
  -8   3   4       24.36       22.72      2.26 o
  -7   3   4       95.59       97.15      2.59 o
  -6   3   4      169.99      162.13      3.39 o
  -5   3   4      492.43      480.47      6.63 o
  -4   3   4      234.15      226.42      2.85 o
  -3   3   4      115.74      131.00      1.64 o
  -2   3   4     4419.53     4835.93     46.30 o
  -1   3   4       79.97       96.90      0.81 o
   0   3   4      515.84      531.07      4.50 o
   1   3   4       75.77       92.06      0.78 o
   2   3   4     4419.31     4856.03     41.71 o
   3   3   4      116.83      131.79      1.74 o
   4   3   4      235.16      224.33      2.87 o
   5   3   4      490.64      471.19      6.62 o
   6   3   4      171.03      164.47      2.91 o
   7   3   4       93.95       95.89      2.58 o
   8   3   4       24.03       21.98      2.33 o
  -8   4   4        7.46        7.76      3.15 o
  -7   4   4       52.33       50.32      1.97 o
  -6   4   4       34.95       36.81      1.34 o
  -5   4   4      328.14      302.13      4.51 o
  -4   4   4     1001.46      948.44     12.54 o
  -3   4   4      133.80      130.11      1.65 o
  -2   4   4      344.79      396.95      3.39 o
  -1   4   4     2000.81     2240.04     17.78 o
   0   4   4     1822.55     1928.55     14.16 o
   1   4   4     1982.02     2212.07     18.44 o
   2   4   4      335.68      386.12      4.39 o
   3   4   4      133.94      131.86      1.62 o
   4   4   4     1010.75      963.60     10.94 o
   5   4   4      335.27      308.38      4.51 o
   6   4   4       34.77       35.47      1.52 o
   7   4   4       49.80       50.13      1.94 o
   8   4   4        7.29        8.28      2.89 o
  -8   5   4      115.71      130.40      7.36 o
  -7   5   4      115.19      116.41      3.40 o
  -6   5   4       59.82       58.79      2.06 o
  -5   5   4      262.01      246.42      3.86 o
  -4   5   4      121.38      114.73      2.10 o
  -3   5   4      237.92      221.45      2.38 o
  -2   5   4      340.75      361.65      3.35 o
  -1   5   4     2100.66     2366.98     19.34 o
   0   5   4      349.24      386.64      3.22 o
   1   5   4     2114.45     2368.16     19.39 o
   2   5   4      338.44      361.51      3.54 o
   3   5   4      246.56      227.29      2.35 o
   4   5   4      128.01      124.50      2.10 o
   5   5   4      262.79      257.35      3.58 o
   6   5   4       56.66       56.45      2.27 o
   7   5   4      114.77      112.52      3.37 o
  -7   6   4       22.83       24.88      1.75 o
  -6   6   4       33.44       30.29      1.40 o
  -5   6   4       10.78       10.97      0.86 o
  -4   6   4      130.77      106.40      1.99 o
  -3   6   4      198.90      195.25      2.03 o
  -2   6   4      587.01      597.77      5.05 o
  -1   6   4      400.45      445.08      3.80 o
   0   6   4      681.43      895.60      7.88 o
   1   6   4      394.59      436.66      3.98 o
   2   6   4      579.43      586.61      5.17 o
   3   6   4      199.51      195.23      1.96 o
   4   6   4      136.49      113.52      1.82 o
   5   6   4       10.96       10.70      0.86 o
   6   6   4       32.53       27.44      1.37 o
   7   6   4       21.76       27.10      3.38 o
  -7   7   4       19.31       20.60      1.76 o
  -6   7   4       70.42       71.34      2.07 o
  -5   7   4      144.74      143.46      2.43 o
  -4   7   4       52.69       51.31      1.16 o
  -3   7   4      354.31      363.88      3.50 o
  -2   7   4      586.25      547.17      4.65 o
  -1   7   4      520.05      539.48      4.52 o
   0   7   4      360.96      424.40      3.85 o
   1   7   4      533.56      556.13      4.65 o
   2   7   4      573.08      534.68      4.65 o
   3   7   4      346.04      352.05      3.95 o
   4   7   4       55.05       55.19      1.00 o
   5   7   4      145.64      145.01      3.06 o
   6   7   4       69.82       66.24      2.19 o
   7   7   4       18.79       18.98      3.12 o
  -7   8   4        7.25       10.52      3.29 o
  -6   8   4      157.72      160.52      4.67 o
  -5   8   4        7.57        6.70      0.73 o
  -4   8   4      112.19      105.20      1.92 o
  -3   8   4      504.48      480.66      4.73 o
  -2   8   4      692.33      679.06      6.01 o
  -1   8   4      131.85      114.93      1.13 o
   0   8   4       70.92       60.91      0.87 o
   1   8   4      123.56      106.55      1.14 o
   2   8   4      681.97      652.70      7.25 o
   3   8   4      507.17      487.88      4.74 o
   4   8   4      117.71      111.30      1.89 o
   5   8   4        8.47        7.05      0.94 o
   6   8   4      155.01      155.47      3.77 o
   7   8   4        7.49        8.68      3.15 o
  -7   9   4        3.62        3.42      3.02 o
  -6   9   4       67.91       71.49      2.15 o
  -5   9   4       23.40       24.43      1.10 o
  -4   9   4      137.40      130.18      2.19 o
  -3   9   4        1.18        2.72      0.46 o
  -2   9   4       93.80       82.98      1.15 o
  -1   9   4      905.43      866.50      7.66 o
   0   9   4      103.41      119.78      1.33 o
   1   9   4      894.41      864.98      7.93 o
   2   9   4       90.19       79.25      1.30 o
   3   9   4        1.40        1.92      0.39 o
   4   9   4      136.03      128.08      2.16 o
   5   9   4       23.71       25.04      1.24 o
   6   9   4       68.68       69.02      2.11 o
   7   9   4        3.35        5.39      3.02 o
  -6  10   4       19.15       19.06      1.49 o
  -5  10   4       17.32       17.82      1.17 o
  -4  10   4       22.40       25.53      1.05 o
  -3  10   4       67.10       66.50      1.22 o
  -2  10   4      115.73      111.03      1.50 o
  -1  10   4      291.04      282.71      2.87 o
   0  10   4      959.63      827.74      7.67 o
   1  10   4      283.64      273.52      3.26 o
   2  10   4      112.28      105.63      1.47 o
   3  10   4       68.40       65.95      1.13 o
   4  10   4       24.40       28.62      1.17 o
   5  10   4       16.02       15.43      1.09 o
   6  10   4       19.60       18.52      1.30 o
  -6  11   4       52.99       53.55      4.67 o
  -5  11   4       49.10       48.06      1.70 o
  -4  11   4       38.84       37.57      1.59 o
  -3  11   4       27.64       25.53      0.79 o
  -2  11   4       97.75       95.83      1.62 o
  -1  11   4      482.81      436.92      4.32 o
   0  11   4        0.74        1.40      0.45 o
   1  11   4      476.38      428.30      4.67 o
   2  11   4       98.87       94.42      1.59 o
   3  11   4       26.02       24.65      0.78 o
   4  11   4       36.66       33.41      1.24 o
   5  11   4       49.10       48.86      1.65 o
   6  11   4       51.71       57.01      3.54 o
  -6  12   4       48.11       57.18      5.13 o
  -5  12   4       19.49       21.05      1.67 o
  -4  12   4       11.85       12.62      0.89 o
  -3  12   4       73.07       72.00      1.80 o
  -2  12   4       68.82       71.78      1.48 o
  -1  12   4      590.21      548.57      6.02 o
   0  12   4        0.67        3.58      0.49 o
   1  12   4      592.04      537.77      6.34 o
   2  12   4       69.48       73.12      1.47 o
   3  12   4       76.23       76.94      2.04 o
   4  12   4       11.69       12.16      0.80 o
   5  12   4       18.58       20.31      1.25 o
  -5  13   4       61.19       68.09      5.65 o
  -4  13   4       58.55       57.95      2.11 o
  -3  13   4        5.97        8.25      1.06 o
  -2  13   4       47.85       46.09      1.41 o
  -1  13   4       39.73       38.55      0.93 o
   0  13   4       12.61       12.35      0.63 o
   1  13   4       40.70       40.76      0.94 o
   2  13   4       48.51       45.45      1.31 o
   3  13   4        5.33        8.69      0.87 o
   4  13   4       60.59       62.09      2.44 o
   5  13   4       61.60       65.20      5.39 o
  -4  14   4       14.97       12.36      3.29 o
  -3  14   4        7.43        8.11      1.12 o
  -2  14   4       59.98       61.38      1.83 o
  -1  14   4      112.15      104.37      1.98 o
   0  14   4       53.27       52.96      1.18 o
   1  14   4      115.91      111.32      1.87 o
   2  14   4       59.97       60.21      1.55 o
   3  14   4        7.40        7.07      1.10 o
   4  14   4       14.09       21.69      3.55 o
  -4  15   4       10.01       10.12      3.29 o
  -3  15   4        3.07        1.16      1.55 o
  -2  15   4       43.50       49.25      1.74 o
  -1  15   4      100.48      107.64      2.42 o
   0  15   4      102.41       93.96      1.73 o
   1  15   4       97.63      100.73      2.06 o
   2  15   4       43.33       49.65      1.49 o
   4  15   4        9.04        8.28      3.29 o
  -3  16   4       70.21       70.59      4.60 o
  -2  16   4       35.02       38.64      3.75 o
  -1  16   4      149.15      154.94      3.21 o
   0  16   4        3.92        3.97      0.62 o
   1  16   4      153.98      158.62      2.79 o
   2  16   4       35.22       40.79      1.94 o
  -2  17   4       64.56       57.31      4.47 o
  -1  17   4       10.45       12.71      2.83 o
   0  17   4        9.02       12.74      2.21 o
   1  17   4        9.77       10.39      1.58 o
   1   0   5     7949.42     8099.72     79.76 o
   2   0   5       31.80       28.94      0.71 o
   3   0   5      397.07      435.27      4.60 o
   4   0   5        3.32        4.16      0.51 o
   5   0   5      803.58      778.01     12.91 o
   6   0   5      189.25      171.87      4.40 o
   7   0   5       82.65       85.06      2.44 o
   8   0   5        7.38        3.56      1.81 o
  -8   1   5        9.13       10.85      2.13 o
  -7   1   5       37.67       32.48      1.65 o
  -6   1   5      501.69      490.09      8.15 o
  -5   1   5       43.84       41.86      1.40 o
  -4   1   5      186.86      186.29      2.88 o
  -3   1   5      109.07      112.12      1.73 o
  -2   1   5      519.67      500.60      4.88 o
  -1   1   5      994.74     1079.40      8.44 o
   0   1   5     4508.28     4635.22     37.36 o
   1   1   5     1000.20     1082.70      9.48 o
   2   1   5      520.13      503.00      5.53 o
   3   1   5      107.75      113.94      1.37 o
   4   1   5      175.65      179.35      2.63 o
   5   1   5       44.30       41.05      1.40 o
   6   1   5      500.30      497.90     10.26 o
   7   1   5       37.07       37.49      1.64 o
   8   1   5        8.40       12.36      2.18 o
  -8   2   5       17.91       14.50      2.10 o
  -7   2   5       44.77       41.41      1.77 o
  -6   2   5       23.06       21.01      1.25 o
  -5   2   5      350.73      324.27      4.74 o
  -4   2   5      289.39      287.39      3.42 o
  -3   2   5      172.71      154.61      1.89 o
  -2   2   5      240.82      245.09      2.50 o
  -1   2   5      141.82      130.66      1.08 o
   0   2   5     4958.64     5292.58     44.30 o
   1   2   5      145.04      133.34      1.14 o
   2   2   5      246.19      252.53      2.43 o
   3   2   5      165.38      152.04      1.89 o
   4   2   5      293.07      294.02      3.49 o
   5   2   5      351.25      327.35      4.75 o
   6   2   5       22.77       23.10      1.27 o
   7   2   5       45.21       40.66      1.76 o
   8   2   5       17.78       14.12      2.11 o
  -8   3   5       22.54       25.35      2.41 o
  -7   3   5       92.09       92.64      2.51 o
  -6   3   5      558.20      559.37      8.54 o
  -5   3   5       11.65       12.68      0.84 o
  -4   3   5       49.60       47.04      1.00 o
  -3   3   5        6.18        4.51      0.51 o
  -2   3   5      861.52      913.70      9.22 o
  -1   3   5     1230.26     1349.05     10.63 o
   0   3   5       32.72       33.23      0.41 o
   1   3   5     1228.88     1341.69     10.12 o
   2   3   5      871.14      930.10      8.49 o
   3   3   5        5.25        3.85      0.41 o
   4   3   5       46.29       45.13      0.82 o
   5   3   5       10.29       11.02      0.85 o
   6   3   5      561.41      556.30      9.56 o
   7   3   5       90.10       88.65      2.50 o
   8   3   5       20.69       17.28      3.30 o
  -8   4   5        8.90       13.28      3.15 o
  -7   4   5       19.66       21.24      1.45 o
  -6   4   5        9.13       11.15      0.95 o
  -5   4   5      306.43      275.42      4.13 o
  -4   4   5       48.80       38.65      1.18 o
  -3   4   5      298.65      289.75      3.09 o
  -2   4   5       45.43       63.15      0.84 o
  -1   4   5     1166.76     1285.85     11.34 o
   0   4   5      937.01      968.62      9.80 o
   1   4   5     1135.52     1248.91      9.73 o
   2   4   5       43.50       62.05      0.74 o
   3   4   5      297.42      284.16      2.93 o
   4   4   5       49.74       43.45      1.14 o
   5   4   5      300.74      273.43      4.33 o
   6   4   5        9.01        9.86      0.95 o
   7   4   5       20.03       21.04      1.43 o
   8   4   5        8.98       10.38      3.15 o
  -7   5   5       26.70       29.78      1.88 o
  -6   5   5      144.47      143.93      3.24 o
  -5   5   5      184.32      167.84      2.81 o
  -4   5   5      504.01      459.04      6.43 o
  -3   5   5      327.28      298.53      3.19 o
  -2   5   5      205.08      245.11      2.32 o
  -1   5   5       52.06       56.47      0.71 o
   0   5   5        5.77        9.69      0.29 o
   1   5   5       53.55       58.60      0.68 o
   2   5   5      198.88      237.96      2.10 o
   3   5   5      323.78      292.15      2.91 o
   4   5   5      514.86      479.03      5.57 o
   5   5   5      179.39      163.65      2.80 o
   6   5   5      143.43      141.66      2.67 o
   7   5   5       26.02       24.37      1.82 o
  -7   6   5       42.17       44.33      2.16 o
  -6   6   5        0.94       -0.48      0.85 o
  -5   6   5      128.29      121.26      2.27 o
  -4   6   5       85.78       68.65      1.48 o
  -3   6   5      469.37      457.41      4.75 o
  -2   6   5      599.84      574.90      4.94 o
  -1   6   5      579.53      575.19      4.99 o
   0   6   5      112.48       98.75      1.01 o
   1   6   5      579.36      573.24      5.00 o
   2   6   5      606.15      584.02      4.95 o
   3   6   5      474.25      460.15      4.22 o
   4   6   5       81.15       65.43      1.16 o
   5   6   5      124.66      117.78      2.24 o
   6   6   5        1.02        1.50      1.41 o
   7   6   5       42.73       42.75      2.20 o
  -7   7   5       23.39       31.23      2.69 o
  -6   7   5      195.89      206.49      4.00 o
  -5   7   5      154.31      153.84      2.55 o
  -4   7   5      180.08      152.25      2.25 o
  -3   7   5      529.12      505.62      4.79 o
  -2   7   5      176.39      169.81      1.66 o
  -1   7   5        0.72        0.97      0.23 o
   0   7   5      192.09      206.08      2.06 o
   1   7   5        0.79        1.23      0.26 o
   2   7   5      175.55      172.86      1.77 o
   3   7   5      541.29      507.89      4.65 o
   4   7   5      185.58      161.21      2.24 o
   5   7   5      153.11      152.31      3.06 o
   6   7   5      197.28      206.26      4.03 o
   7   7   5       26.19       29.01      2.70 o
  -7   8   5       17.26       18.14      3.55 o
  -6   8   5        1.07        1.87      1.01 o
  -5   8   5      217.00      220.53      3.37 o
  -4   8   5      105.91      106.83      1.92 o
  -3   8   5       18.57       22.13      0.66 o
  -2   8   5     1030.37     1004.00      8.74 o
  -1   8   5      227.82      237.72      2.25 o
   0   8   5      646.25      626.47      5.83 o
   1   8   5      232.37      243.92      2.34 o
   2   8   5     1043.35     1023.48      9.01 o
   3   8   5       16.53       20.46      0.56 o
   4   8   5      106.01      106.32      1.88 o
   5   8   5      219.02      219.92      4.75 o
   6   8   5        1.19        2.45      1.01 o
   7   8   5       17.75       19.72      3.55 o
  -7   9   5       23.07       27.60      3.81 o
  -6   9   5       12.18       13.79      1.19 o
  -5   9   5      181.56      174.04      2.87 o
  -4   9   5       29.23       29.05      1.08 o
  -3   9   5       27.80       24.69      0.73 o
  -2   9   5       38.48       41.65      0.74 o
  -1   9   5      589.18      587.85      5.65 o
   0   9   5      110.09      101.87      1.22 o
   1   9   5      585.41      576.70      6.19 o
   2   9   5       37.84       42.78      0.73 o
   3   9   5       25.12       22.24      0.66 o
   4   9   5       28.37       26.29      0.98 o
   5   9   5      183.79      175.98      3.43 o
   6   9   5       11.74       11.76      1.14 o
   7   9   5       24.02       23.40      3.81 o
  -6  10   5       29.43       29.24      1.80 o
  -5  10   5       25.67       27.87      1.52 o
  -4  10   5       50.15       48.58      1.30 o
  -3  10   5      186.79      190.65      2.41 o
  -2  10   5        1.73        0.31      0.32 o
  -1  10   5        6.42        8.10      0.41 o
   0  10   5      646.38      661.16      6.94 o
   1  10   5        5.92        7.07      0.48 o
   2  10   5        0.79        0.18      0.29 o
   3  10   5      183.81      185.85      2.28 o
   4  10   5       51.63       51.49      1.28 o
   5  10   5       24.63       27.66      1.30 o
   6  10   5       30.11       29.75      1.47 o
  -6  11   5        6.35        4.53      1.41 o
  -5  11   5       59.49       59.25      1.86 o
  -4  11   5        6.27        7.21      0.72 o
  -3  11   5      178.71      172.96      2.44 o
  -2  11   5       40.21       39.71      1.03 o
  -1  11   5       31.60       31.69      0.87 o
   0  11   5       19.50       13.79      0.58 o
   1  11   5       32.01       32.74      0.96 o
   2  11   5       40.22       39.69      0.92 o
   3  11   5      179.83      177.28      2.20 o
   4  11   5        6.21        7.02      0.80 o
   5  11   5       56.93       57.30      1.83 o
   6  11   5        6.38        5.18      2.22 o
  -6  12   5        4.05        8.94      3.02 o
  -5  12   5        0.40       -0.65      0.82 o
  -4  12   5       80.49       82.39      1.69 o
  -3  12   5       17.74       18.21      0.98 o
  -2  12   5      371.93      353.49      5.15 o
  -1  12   5       23.87       25.66      0.94 o
   0  12   5      268.94      250.41      3.21 o
   1  12   5       23.83       25.41      0.79 o
   2  12   5      366.29      345.38      5.49 o
   3  12   5       17.56       18.78      0.84 o
   4  12   5       76.25       76.80      1.90 o
   5  12   5        0.37        2.22      1.12 o
  -5  13   5        1.82        3.29      2.63 o
  -4  13   5       36.49       37.96      1.58 o
  -3  13   5      239.66      229.48      4.06 o
  -2  13   5       20.22       20.63      1.12 o
  -1  13   5        1.74        2.62      0.52 o
   0  13   5       58.67       57.24      1.18 o
   1  13   5        1.63        1.33      0.48 o
   2  13   5       19.59       21.34      1.01 o
   3  13   5      239.18      221.63      3.74 o
   4  13   5       36.72       38.85      2.05 o
   5  13   5        1.98        3.81      3.02 o
  -4  14   5       19.30       21.82      3.68 o
  -3  14   5       28.70       28.64      1.50 o
  -2  14   5      196.88      184.98      3.56 o
  -1  14   5       75.41       78.70      1.58 o
   0  14   5      120.88      129.44      2.09 o
   1  14   5       73.58       79.83      1.58 o
   2  14   5      191.34      179.35      2.95 o
   3  14   5       29.27       29.20      1.36 o
   4  14   5       21.13       21.95      3.81 o
  -4  15   5       20.05       21.95      3.81 o
  -3  15   5       43.18       41.76      2.81 o
  -2  15   5       61.94       62.21      1.90 o
  -1  15   5       17.53       16.39      1.12 o
   0  15   5      276.64      276.62      3.82 o
   1  15   5       18.14       18.93      1.01 o
   2  15   5       60.31       59.64      1.63 o
   3  15   5       41.72       40.36      3.81 o
   4  15   5       21.30       23.53      3.68 o
  -3  16   5        7.56        9.20      2.37 o
  -2  16   5       28.58       33.75      2.20 o
  -1  16   5      120.96      129.40      4.31 o
   0  16   5       50.17       56.35      1.67 o
   1  16   5      117.55      126.97      2.96 o
   2  16   5       26.58       31.43      2.05 o
  -2  17   5        6.93        9.07      2.63 o
  -1  17   5       35.94       38.11      2.96 o
   0  17   5        4.09        3.87      1.95 o
   1  17   5       35.56       41.05      2.97 o
   2  17   5        6.91        5.13      2.37 o
   0   0   6     1219.92     1464.51     19.21 o
   1   0   6     3393.86     3751.73     34.83 o
   2   0   6     3769.28     4106.90     36.70 o
   3   0   6      634.73      651.44      7.01 o
   4   0   6        0.18        0.46      0.44 o
   5   0   6      686.55      670.39      9.32 o
   6   0   6       63.27       60.66      2.46 o
   7   0   6       57.06       57.25      2.08 o
   8   0   6        0.31       -2.55      1.70 o
  -8   1   6       51.40       56.48      6.24 o
  -7   1   6       48.13       44.01      1.81 o
  -6   1   6       21.51       20.50      1.24 o
  -5   1   6      339.42      320.44      5.60 o
  -4   1   6      597.17      565.36      7.94 o
  -3   1   6      927.33      985.16     12.55 o
  -2   1   6      492.94      519.76      5.04 o
  -1   1   6      940.04     1004.88      8.86 o
   0   1   6      813.48      938.19      7.39 o
   1   1   6      948.56     1015.97      8.20 o
   2   1   6      482.26      516.40      5.12 o
   3   1   6      920.61      984.77      9.95 o
   4   1   6      596.84      583.50      7.75 o
   5   1   6      344.72      325.42      5.62 o
   6   1   6       21.00       19.38      1.64 o
   7   1   6       48.81       45.26      1.83 o
   8   1   6       50.96       50.11      3.16 o
  -8   2   6        3.37        2.23      2.50 o
  -7   2   6      215.01      217.31      4.65 o
  -6   2   6      114.98      102.16      2.77 o
  -5   2   6       45.35       45.42      1.32 o
  -4   2   6     1065.45     1009.63     12.15 o
  -3   2   6      146.52      151.86      1.72 o
  -2   2   6      988.72     1104.92     10.08 o
  -1   2   6      724.92      745.43      5.81 o
   0   2   6     3713.29     3955.54     31.07 o
   1   2   6      722.16      746.27      6.33 o
   2   2   6      958.74     1080.51     10.10 o
   3   2   6      152.81      157.80      1.92 o
   4   2   6     1078.65     1062.77     11.05 o
   5   2   6       46.17       45.51      1.45 o
   6   2   6      113.20      101.83      2.43 o
   7   2   6      216.75      217.68      4.29 o
   8   2   6        3.51        2.96      2.96 o
  -8   3   6       32.43       38.93      2.76 o
  -7   3   6        4.41        3.26      1.08 o
  -6   3   6      208.31      202.32      3.56 o
  -5   3   6       43.27       41.78      1.26 o
  -4   3   6      271.89      249.68      3.31 o
  -3   3   6      497.70      470.61      4.81 o
  -2   3   6      288.21      327.54      3.37 o
  -1   3   6      556.98      617.60      5.11 o
   0   3   6      654.74      692.70      5.87 o
   1   3   6      568.71      629.28      5.40 o
   2   3   6      282.56      317.72      3.07 o
   3   3   6      483.74      458.93      5.03 o
   4   3   6      274.84      255.93      3.16 o
   5   3   6       42.25       39.97      1.25 o
   6   3   6      210.98      208.18      3.43 o
   7   3   6        5.42        5.17      1.13 o
   8   3   6       31.65       36.27      2.72 o
  -8   4   6        4.33        6.05      2.76 o
  -7   4   6       15.78       14.60      1.31 o
  -6   4   6       88.78       92.22      3.13 o
  -5   4   6      151.82      140.94      2.49 o
  -4   4   6      196.81      218.38      3.30 o
  -3   4   6      159.23      165.41      1.89 o
  -2   4   6       46.38       58.78      0.86 o
  -1   4   6      178.39      201.61      1.85 o
   0   4   6      338.52      360.96      3.55 o
   1   4   6      172.68      195.47      1.73 o
   2   4   6       51.83       64.92      0.68 o
   3   4   6      151.28      160.00      1.84 o
   4   4   6      191.12      216.56      3.30 o
   5   4   6      156.08      144.45      2.51 o
   6   4   6       92.09       93.68      2.06 o
   7   4   6       16.13       14.63      1.36 o
   8   4   6        4.33        2.50      2.76 o
  -7   5   6       95.74      100.82      3.85 o
  -6   5   6        8.83        9.73      0.96 o
  -5   5   6      223.08      224.82      3.70 o
  -4   5   6       24.78       26.02      0.98 o
  -3   5   6      760.04      746.92      7.62 o
  -2   5   6      194.40      203.16      2.07 o
  -1   5   6      114.34      115.91      1.15 o
   0   5   6      536.60      606.20      6.46 o
   1   5   6      108.51      111.07      1.10 o
   2   5   6      188.70      199.16      1.80 o
   3   5   6      766.31      749.86      7.00 o
   4   5   6       28.08       28.85      0.88 o
   5   5   6      218.98      215.71      3.48 o
   6   5   6       10.19       11.90      0.98 o
   7   5   6       94.42      100.33      3.23 o
  -7   6   6        5.51        9.23      1.46 o
  -6   6   6       33.54       33.09      1.44 o
  -5   6   6       84.11       80.79      1.78 o
  -4   6   6      442.85      398.88      5.21 o
  -3   6   6      303.37      328.82      3.69 o
  -2   6   6      921.75      960.07      8.62 o
  -1   6   6      858.48      913.26      8.70 o
   0   6   6       47.16       42.73      0.59 o
   1   6   6      838.43      897.28      8.03 o
   2   6   6      911.59      954.21      8.04 o
   3   6   6      302.62      330.03      3.24 o
   4   6   6      446.72      404.53      5.23 o
   5   6   6       81.65       78.22      1.45 o
   6   6   6       30.96       31.80      1.45 o
   7   6   6        4.97        9.14      1.47 o
  -7   7   6      154.47      155.66      5.85 o
  -6   7   6       70.28       75.06      2.30 o
  -5   7   6       44.53       41.79      1.25 o
  -4   7   6      626.93      584.88      6.55 o
  -3   7   6      360.96      336.48      3.52 o
  -2   7   6      156.30      162.81      2.04 o
  -1   7   6      533.93      568.67      4.94 o
   0   7   6      534.04      555.59      5.88 o
   1   7   6      515.89      549.72      4.78 o
   2   7   6      150.75      155.91      1.61 o
   3   7   6      365.63      348.17      3.25 o
   4   7   6      619.16      581.84      6.91 o
   5   7   6       46.74       40.21      1.51 o
   6   7   6       68.35       70.41      2.12 o
   7   7   6      151.80      150.12      7.89 o
  -7   8   6        3.49        6.44      3.02 o
  -6   8   6      120.01      122.11      2.84 o
  -5   8   6       23.91       26.58      1.02 o
  -4   8   6      177.44      168.49      2.49 o
  -3   8   6      171.02      143.31      1.93 o
  -2   8   6      617.11      612.58      5.96 o
  -1   8   6      209.43      198.00      2.05 o
   0   8   6        0.24        1.53      0.32 o
   1   8   6      202.40      192.58      1.95 o
   2   8   6      626.70      623.60      5.75 o
   3   8   6      170.65      148.39      1.76 o
   4   8   6      179.38      167.70      2.61 o
   5   8   6       24.59       26.12      1.28 o
   6   8   6      114.95      119.34      2.84 o
   7   8   6        3.86        1.84      3.02 o
  -7   9   6       69.47       75.45      5.65 o
  -6   9   6        6.36        6.75      1.40 o
  -5   9   6       21.32       23.06      1.01 o
  -4   9   6      160.62      151.26      2.34 o
  -3   9   6      159.14      146.92      2.05 o
  -2   9   6       83.18       85.43      1.18 o
  -1   9   6      558.32      516.42      5.50 o
   0   9   6       53.73       63.43      0.96 o
   1   9   6      566.81      517.56      5.41 o
   2   9   6       86.21       87.79      1.14 o
   3   9   6      152.29      140.32      1.82 o
   4   9   6      160.92      154.23      2.48 o
   5   9   6       21.75       21.05      1.21 o
   6   9   6        5.45        7.10      1.07 o
   7   9   6       68.36       78.48      6.05 o
  -6  10   6       18.79       19.80      1.34 o
  -5  10   6       65.39       69.76      1.77 o
  -4  10   6      125.31      127.35      2.10 o
  -3  10   6      404.79      372.55      4.50 o
  -2  10   6      255.62      229.64      2.56 o
  -1  10   6      399.42      365.58      5.11 o
   0  10   6      212.36      193.79      2.42 o
   1  10   6      414.32      376.52      4.21 o
   2  10   6      259.40      232.02      2.54 o
   3  10   6      404.35      363.55      4.02 o
   4  10   6      126.27      127.63      2.20 o
   5  10   6       64.03       67.01      1.93 o
   6  10   6       18.23       18.48      1.33 o
  -6  11   6       17.75       19.18      2.23 o
  -5  11   6       34.93       37.98      1.49 o
  -4  11   6      166.90      163.05      2.71 o
  -3  11   6      175.17      173.51      2.41 o
  -2  11   6       20.40       15.95      0.69 o
  -1  11   6      482.36      442.62      5.95 o
   0  11   6      144.25      121.70      1.81 o
   1  11   6      493.83      450.54      5.58 o
   2  11   6       21.76       18.16      0.64 o
   3  11   6      170.80      167.97      2.14 o
   4  11   6      170.73      169.09      2.91 o
   5  11   6       36.20       36.02      1.49 o
   6  11   6       15.89       14.77      1.99 o
  -5  12   6       34.77       36.77      2.42 o
  -4  12   6      165.88      163.17      2.71 o
  -3  12   6      119.80      116.90      2.04 o
  -2  12   6      120.27      112.99      2.49 o
  -1  12   6       34.95       28.81      0.94 o
   0  12   6      285.29      249.53      3.21 o
   1  12   6       38.12       31.13      0.84 o
   2  12   6      122.64      113.86      1.79 o
   3  12   6      124.07      122.78      2.22 o
   4  12   6      166.43      162.29      3.14 o
   5  12   6       34.15       36.82      1.45 o
  -5  13   6        8.00        7.23      2.89 o
  -4  13   6      163.52      167.05      5.50 o
  -3  13   6      157.40      156.54      2.92 o
  -2  13   6       62.84       61.95      1.81 o
  -1  13   6      109.28      101.83      1.88 o
   0  13   6       30.72       30.05      0.94 o
   1  13   6      115.23      109.75      1.72 o
   2  13   6       62.07       59.82      1.49 o
   3  13   6      156.02      154.15      2.71 o
   4  13   6      163.94      180.40      4.55 o
   5  13   6        8.71       11.30      3.42 o
  -4  14   6       33.36       32.53      3.02 o
  -3  14   6       78.37       80.94      2.37 o
  -2  14   6       32.49       38.61      1.55 o
  -1  14   6      178.19      177.96      2.85 o
   0  14   6       59.69       56.16      1.29 o
   1  14   6      182.01      182.74      2.55 o
   2  14   6       33.52       39.02      1.28 o
   3  14   6       78.50       81.75      2.00 o
   4  14   6       31.70       31.29      3.94 o
  -4  15   6       97.40       95.43      6.44 o
  -3  15   6       99.97      106.32      4.65 o
  -2  15   6       59.91       58.68      1.93 o
  -1  15   6        0.38        1.40      0.86 o
   0  15   6       51.19       61.50      1.44 o
   1  15   6        0.55        0.32      0.78 o
   2  15   6       61.58       60.56      1.71 o
   3  15   6       97.11      102.66      6.05 o
   4  15   6       95.32      107.00      6.57 o
  -3  16   6       77.80       74.53      4.86 o
  -2  16   6       63.44       66.20      2.98 o
  -1  16   6       32.13       32.19      1.45 o
   0  16   6       19.27       23.36      0.97 o
   1  16   6       33.91       35.28      1.61 o
   2  16   6       64.58       73.28      2.90 o
   3  16   6       74.80       77.95      5.26 o
  -1  17   6       25.20       29.67      3.42 o
   0  17   6        1.83        3.33      1.90 o
   1  17   6       26.10       30.11      2.58 o
   1   0   7     4443.69     4684.45     43.41 o
   2   0   7      920.92      990.98      8.95 o
   3   0   7       64.00       93.75      1.41 o
   4   0   7      394.01      391.95      5.42 o
   5   0   7      107.66       99.28      1.99 o
   6   0   7        1.45        0.17      1.21 o
   7   0   7       12.06       11.98      1.29 o
   8   0   7       22.37       25.62      3.15 o
  -8   1   7        5.19        5.00      1.95 o
  -7   1   7       14.03       14.76      1.30 o
  -6   1   7       28.06       25.87      1.32 o
  -5   1   7       66.43       62.52      1.79 o
  -4   1   7        4.18        5.07      0.75 o
  -3   1   7     2267.27     2418.10     24.10 o
  -2   1   7      225.77      248.60      2.33 o
  -1   1   7     2805.14     2972.12     24.50 o
   0   1   7      958.57     1030.09      8.59 o
   1   1   7     2723.78     2911.08     23.74 o
   2   1   7      228.96      249.52      2.90 o
   3   1   7     2266.67     2429.27     26.77 o
   4   1   7        4.55        3.61      0.50 o
   5   1   7       62.61       57.13      1.76 o
   6   1   7       29.01       26.35      1.33 o
   7   1   7       14.02       12.79      1.25 o
   8   1   7        5.31        5.44      1.98 o
  -8   2   7       65.67       68.75      5.13 o
  -7   2   7        8.12        8.45      1.19 o
  -6   2   7      280.03      272.19      5.20 o
  -5   2   7       51.16       42.73      1.27 o
  -4   2   7     1439.24     1369.50     15.96 o
  -3   2   7      233.74      251.70      2.63 o
  -2   2   7      307.11      346.55      3.29 o
  -1   2   7      862.73      965.39      8.36 o
   0   2   7     3602.37     3895.10     32.15 o
   1   2   7      867.78      969.40      8.68 o
   2   2   7      296.29      336.67      3.28 o
   3   2   7      230.91      252.69      3.25 o
   4   2   7     1437.94     1379.96     15.98 o
   5   2   7       52.79       45.09      1.32 o
   6   2   7      269.85      261.09      4.76 o
   7   2   7        7.93        8.50      1.20 o
   8   2   7       65.34       69.41      5.65 o
  -8   3   7       46.20       51.53      4.73 o
  -7   3   7       29.05       26.21      1.52 o
  -6   3   7       45.12       44.85      1.69 o
  -5   3   7      148.96      145.27      2.48 o
  -4   3   7       33.35       34.80      0.98 o
  -3   3   7      676.94      653.81      6.72 o
  -2   3   7      679.56      772.31      7.69 o
  -1   3   7     1243.68     1271.97     10.84 o
   0   3   7      178.97      217.24      2.33 o
   1   3   7     1223.50     1258.58     10.55 o
   2   3   7      670.01      763.42      7.07 o
   3   3   7      692.05      668.14      6.73 o
   4   3   7       31.16       33.07      0.95 o
   5   3   7      145.24      139.19      2.47 o
   6   3   7       44.12       45.90      1.48 o
   7   3   7       29.62       28.20      1.56 o
   8   3   7       46.36       50.48      4.60 o
  -8   4   7       60.16       63.88      5.13 o
  -7   4   7       55.21       57.03      2.41 o
  -6   4   7      104.11      101.78      2.58 o
  -5   4   7      130.84      118.83      2.22 o
  -4   4   7      400.53      409.82      5.75 o
  -3   4   7      349.76      351.86      3.63 o
  -2   4   7      207.51      214.21      2.24 o
  -1   4   7      428.11      496.17      4.49 o
   0   4   7      447.27      516.44      4.99 o
   1   4   7      424.96      484.00      4.49 o
   2   4   7      202.30      209.57      2.01 o
   3   4   7      353.05      357.22      3.75 o
   4   4   7      408.87      420.64      5.78 o
   5   4   7      127.54      120.66      2.23 o
   6   4   7      100.53      102.96      2.42 o
   7   4   7       54.66       53.59      2.07 o
  -7   5   7       38.37       42.30      2.13 o
  -6   5   7      128.70      121.26      2.43 o
  -5   5   7       22.39       21.76      1.01 o
  -4   5   7      147.69      143.54      2.20 o
  -3   5   7      922.77      909.87      9.34 o
  -2   5   7      621.88      570.06      5.97 o
  -1   5   7      810.85      793.77      6.95 o
   0   5   7      120.99      111.63      1.25 o
   1   5   7      803.67      788.17      7.39 o
   2   5   7      628.97      581.14      4.95 o
   3   5   7      938.97      924.57      8.53 o
   4   5   7      143.16      139.34      2.38 o
   5   5   7       21.37       20.18      0.96 o
   6   5   7      128.35      126.00      2.46 o
   7   5   7       38.26       39.23      2.10 o
  -7   6   7      214.13      218.46      5.18 o
  -6   6   7        3.46        4.56      0.98 o
  -5   6   7       17.86       18.04      1.06 o
  -4   6   7      149.85      138.30      2.21 o
  -3   6   7      502.67      492.57      5.39 o
  -2   6   7        6.87        5.69      0.34 o
  -1   6   7      439.18      467.85      5.20 o
   0   6   7      188.63      208.94      2.17 o
   1   6   7      440.42      476.92      4.30 o
   2   6   7        7.34        6.37      0.35 o
   3   6   7      512.31      500.57      4.88 o
   4   6   7      152.14      142.90      2.21 o
   5   6   7       15.47       16.23      0.85 o
   6   6   7        2.92        3.36      0.97 o
   7   6   7      217.00      216.28      5.23 o
  -7   7   7       22.62       28.34      2.54 o
  -6   7   7       39.39       38.67      1.63 o
  -5   7   7       55.45       55.24      1.71 o
  -4   7   7      226.34      224.05      2.69 o
  -3   7   7      147.91      135.30      1.67 o
  -2   7   7       66.13       71.33      0.99 o
  -1   7   7       77.50       83.67      1.02 o
   0   7   7     3733.82     3994.14     37.59 o
   1   7   7       75.06       80.35      0.93 o
   2   7   7       70.62       74.73      0.94 o
   3   7   7      155.48      143.45      1.56 o
   4   7   7      224.47      219.06      2.95 o
   5   7   7       53.51       51.51      1.67 o
   6   7   7       39.92       39.33      1.65 o
   7   7   7       21.95       23.53      3.94 o
  -7   8   7       31.60       38.25      4.21 o
  -6   8   7       69.95       73.26      2.43 o
  -5   8   7       84.21       79.70      1.71 o
  -4   8   7       88.49       86.20      1.52 o
  -3   8   7       18.20       17.73      0.70 o
  -2   8   7       16.07       14.38      0.55 o
  -1   8   7      473.64      507.10      4.85 o
   0   8   7      250.44      236.71      2.57 o
   1   8   7      474.99      507.75      4.51 o
   2   8   7       15.06       13.34      0.46 o
   3   8   7       20.51       19.84      0.60 o
   4   8   7       90.64       91.56      1.70 o
   5   8   7       79.96       75.00      2.04 o
   6   8   7       67.98       69.61      3.49 o
   7   8   7       34.08       31.68      4.21 o
  -7   9   7        1.08        1.45      2.63 o
  -6   9   7       17.23       19.67      1.30 o
  -5   9   7      116.37      111.27      2.13 o
  -4   9   7      306.43      296.23      3.95 o
  -3   9   7      271.68      255.98      3.28 o
  -2   9   7      336.14      317.92      3.61 o
  -1   9   7       35.52       34.84      0.82 o
   0   9   7     2298.36     2183.81     24.56 o
   1   9   7       35.05       30.62      0.99 o
   2   9   7      345.29      332.64      3.31 o
   3   9   7      277.93      262.32      2.95 o
   4   9   7      300.69      292.83      3.92 o
   5   9   7      115.11      113.23      2.55 o
   6   9   7       17.85       20.09      1.31 o
   7   9   7        1.19       -4.14      2.76 o
  -6  10   7       56.20       62.51      2.06 o
  -5  10   7      184.27      191.10      3.07 o
  -4  10   7       27.09       26.29      0.95 o
  -3  10   7       13.22       13.90      0.86 o
  -2  10   7       16.92       13.91      0.71 o
  -1  10   7      812.18      748.88     10.49 o
   0  10   7       56.25       59.23      1.17 o
   1  10   7      812.03      745.77      8.12 o
   2  10   7       16.51       13.39      0.50 o
   3  10   7       15.21       16.03      0.62 o
   4  10   7       27.22       25.87      0.90 o
   5  10   7      181.28      178.00      3.59 o
   6  10   7       55.50       55.51      2.42 o
  -6  11   7       32.70       46.01      4.47 o
  -5  11   7        3.44        2.17      0.94 o
  -4  11   7      123.44      124.94      2.13 o
  -3  11   7       27.13       27.59      0.87 o
  -2  11   7      110.76      107.14      1.78 o
  -1  11   7        0.68        2.51      0.52 o
   0  11   7      614.27      565.58      6.92 o
   1  11   7        0.74        2.40      0.49 o
   2  11   7      115.94      112.10      1.55 o
   3  11   7       27.99       27.01      0.90 o
   4  11   7      125.30      128.68      2.24 o
   5  11   7        3.21        3.71      0.87 o
   6  11   7       33.21       39.83      4.34 o
  -5  12   7      106.81      112.34      3.51 o
  -4  12   7        1.03        3.07      0.68 o
  -3  12   7        7.45        7.69      0.60 o
  -2  12   7      291.21      268.25      3.88 o
  -1  12   7       54.43       47.71      1.19 o
   0  12   7        8.24        7.89      0.60 o
   1  12   7       54.97       50.28      1.08 o
   2  12   7      290.73      271.27      3.44 o
   3  12   7        6.15        6.60      0.70 o
   4  12   7        1.02        3.16      0.76 o
   5  12   7      105.10      110.05      2.76 o
  -5  13   7        8.89       10.12      2.89 o
  -4  13   7       83.35       85.01      2.28 o
  -3  13   7       64.87       67.61      1.82 o
  -2  13   7      117.73      116.29      2.27 o
  -1  13   7      247.63      241.19      3.54 o
   0  13   7      270.45      259.30      3.79 o
   1  13   7      245.01      238.57      3.31 o
   2  13   7      116.35      112.67      1.92 o
   3  13   7       65.26       65.44      1.67 o
   4  13   7       82.65       83.49      4.50 o
   5  13   7        8.59        8.28      3.02 o
  -4  14   7       62.43       63.10      3.42 o
  -3  14   7       11.72       12.18      1.16 o
  -2  14   7      100.10       94.56      2.31 o
  -1  14   7      120.19      119.59      2.13 o
   0  14   7      169.39      164.11      2.67 o
   1  14   7      120.62      120.60      1.99 o
   2  14   7       97.96       94.43      2.09 o
   3  14   7       12.96       15.01      1.05 o
   4  14   7       63.27       69.54      5.52 o
  -3  15   7      162.98      150.15      4.40 o
  -2  15   7       16.37       17.45      1.23 o
  -1  15   7       34.50       30.55      1.20 o
   0  15   7      174.49      179.47      2.92 o
   1  15   7       33.04       31.30      1.33 o
   2  15   7       18.64       21.57      1.18 o
   3  15   7      162.02      146.04      7.49 o
   4  15   7       17.99       20.90      3.81 o
  -3  16   7       11.83       15.38      2.76 o
  -2  16   7        1.98        0.73      1.77 o
  -1  16   7       33.38       36.26      1.64 o
   0  16   7        1.70        4.73      0.67 o
   1  16   7       33.04       37.58      1.68 o
   2  16   7        1.95        3.36      1.42 o
  -1  17   7        0.19        4.68      1.93 o
   0  17   7       26.82       41.47      3.01 o
   1  17   7        0.37        0.26      2.37 o
   0   0   8     2345.57     2589.95     36.10 o
   1   0   8     1366.13     1481.63     14.24 o
   2   0   8       28.44       36.05      0.53 o
   3   0   8      488.24      513.86      7.06 o
   4   0   8       18.72       18.34      0.76 o
   5   0   8       54.67       48.06      1.38 o
   6   0   8        1.26       -1.69      1.13 o
   7   0   8      323.75      327.70      5.87 o
   8   0   8       11.27       13.09      2.18 o
  -8   1   8        1.84        1.81      1.93 o
  -7   1   8       13.39       13.43      1.28 o
  -6   1   8       68.75       62.81      1.87 o
  -5   1   8      170.40      173.71      3.00 o
  -4   1   8      262.78      249.90      3.67 o
  -3   1   8      318.87      322.80      3.57 o
  -2   1   8     3673.56     4012.11     38.52 o
  -1   1   8     2775.28     3069.45     28.61 o
   0   1   8      592.13      690.33      5.94 o
   1   1   8     2764.05     3024.54     29.08 o
   2   1   8     3725.72     4092.36     38.53 o
   3   1   8      326.13      324.12      4.94 o
   4   1   8      250.88      230.39      3.63 o
   5   1   8      172.29      169.78      3.38 o
   6   1   8       69.87       64.79      2.06 o
   7   1   8       14.42       15.04      1.34 o
   8   1   8        1.75       -0.92      1.86 o
  -8   2   8       18.54       25.63      3.68 o
  -7   2   8      110.24      108.53      2.77 o
  -6   2   8       40.84       36.31      1.50 o
  -5   2   8       14.28       18.16      1.05 o
  -4   2   8       35.38       41.91      1.05 o
  -3   2   8      766.63      820.04      7.96 o
  -2   2   8     1197.92     1261.06     13.29 o
  -1   2   8     1839.12     2087.55     19.30 o
   0   2   8     2435.57     2555.45     23.29 o
   1   2   8     1821.99     2100.43     18.17 o
   2   2   8     1216.51     1286.59     12.23 o
   3   2   8      783.34      827.61      8.40 o
   4   2   8       34.82       43.44      1.05 o
   5   2   8       12.97       15.80      0.95 o
   6   2   8       39.58       34.88      1.49 o
   7   2   8      108.65      109.78      3.05 o
   8   2   8       18.49       22.87      3.55 o
  -8   3   8        8.00       13.93      3.29 o
  -7   3   8       23.63       22.62      1.47 o
  -6   3   8       13.21        8.53      1.57 o
  -5   3   8       43.10       42.36      1.29 o
  -4   3   8       29.75       22.94      0.83 o
  -3   3   8      201.36      201.50      2.31 o
  -2   3   8     2622.66     2902.99     30.12 o
  -1   3   8     2059.27     2375.11     19.72 o
   0   3   8     3337.92     3509.58     34.20 o
   1   3   8     2085.51     2380.01     21.15 o
   2   3   8     2655.65     2914.92     26.33 o
   3   3   8      204.60      209.29      2.23 o
   4   3   8       33.43       27.42      0.82 o
   5   3   8       43.76       40.82      1.27 o
   6   3   8       13.13       10.85      1.03 o
   7   3   8       22.17       20.99      1.41 o
   8   3   8        8.29       11.04      3.42 o
  -8   4   8        5.65        1.84      2.63 o
  -7   4   8       82.82       85.62      2.51 o
  -6   4   8      228.02      218.33      3.60 o
  -5   4   8       43.42       43.06      1.33 o
  -4   4   8      118.24      137.68      2.12 o
  -3   4   8      427.87      438.68      4.62 o
  -2   4   8      182.22      196.48      2.19 o
  -1   4   8     1989.60     2276.25     20.12 o
   0   4   8      987.62     1179.84     11.33 o
   1   4   8     1983.51     2239.32     20.73 o
   2   4   8      186.80      201.11      2.00 o
   3   4   8      438.36      445.19      4.62 o
   4   4   8      121.72      138.35      2.32 o
   5   4   8       46.55       45.09      1.34 o
   6   4   8      224.41      218.85      3.61 o
   7   4   8       85.42       87.05      2.49 o
  -7   5   8      249.40      263.07      6.81 o
  -6   5   8       15.60       14.84      1.02 o
  -5   5   8       58.91       50.68      1.43 o
  -4   5   8       89.65       90.78      1.50 o
  -3   5   8      104.06      110.91      1.48 o
  -2   5   8      467.85      478.70      4.60 o
  -1   5   8     1204.72     1324.39     12.07 o
   0   5   8      992.62     1057.02     11.05 o
   1   5   8     1222.97     1327.21     11.47 o
   2   5   8      473.92      482.65      4.74 o
   3   5   8      110.27      121.22      1.50 o
   4   5   8       85.65       85.93      1.73 o
   5   5   8       59.96       52.57      1.45 o
   6   5   8       15.03       14.93      1.05 o
   7   5   8      247.79      255.88      5.93 o
  -7   6   8       10.17       12.41      1.53 o
  -6   6   8      100.68       97.84      2.47 o
  -5   6   8       54.18       54.43      1.54 o
  -4   6   8      455.80      424.30      5.22 o
  -3   6   8       39.75       35.67      0.94 o
  -2   6   8       42.84       44.08      0.80 o
  -1   6   8      137.43      156.06      1.61 o
   1   6   8      140.94      160.72      1.56 o
   2   6   8       39.23       40.25      0.63 o
   3   6   8       42.27       38.50      1.09 o
   4   6   8      468.29      431.68      5.98 o
   5   6   8       52.73       54.26      1.39 o
   6   6   8      100.66      100.03      2.49 o
   7   6   8       11.07       14.37      1.62 o
  -7   7   8        3.22        0.39      2.76 o
  -6   7   8      159.89      163.00      3.45 o
  -5   7   8      201.58      184.57      3.55 o
  -4   7   8       82.91       85.32      1.53 o
  -3   7   8      156.43      144.45      1.91 o
  -2   7   8      402.57      392.41      4.37 o
  -1   7   8      382.67      382.03      3.78 o
   0   7   8      526.74      492.85      4.90 o
   1   7   8      395.92      402.24      3.56 o
   2   7   8      397.20      394.92      3.88 o
   3   7   8      158.12      151.53      1.65 o
   4   7   8       78.78       82.41      1.45 o
   5   7   8      197.00      188.83      2.94 o
   6   7   8      161.13      167.26      5.84 o
   7   7   8        2.96        2.89      2.76 o
  -7   8   8       25.05       33.52      4.07 o
  -6   8   8       90.43       92.34      2.45 o
  -5   8   8      104.81      104.61      2.04 o
  -4   8   8      340.05      313.03      3.92 o
  -3   8   8       34.44       32.17      0.88 o
  -2   8   8       73.59       71.21      1.13 o
  -1   8   8        5.07        7.27      0.38 o
   0   8   8      167.90      160.14      2.04 o
   1   8   8        5.16        7.06      0.34 o
   2   8   8       77.71       74.60      1.34 o
   3   8   8       35.87       35.55      0.78 o
   4   8   8      342.48      314.68      4.11 o
   5   8   8      102.90      102.06      2.83 o
   6   8   8       87.03       93.18      2.46 o
   7   8   8       25.73       33.13      4.07 o
  -7   9   8        0.08       -0.66      2.76 o
  -6   9   8       49.60       52.73      1.94 o
  -5   9   8        5.63        5.14      0.77 o
  -4   9   8       65.73       62.73      1.33 o
  -3   9   8      374.95      351.65      4.31 o
  -2   9   8       26.51       24.61      0.67 o
  -1   9   8      839.58      811.54      9.24 o
   0   9   8        4.42        6.46      0.48 o
   1   9   8      826.98      799.65      7.96 o
   2   9   8       24.35       22.39      0.64 o
   3   9   8      375.83      355.47      3.88 o
   4   9   8       66.49       64.29      1.44 o
   5   9   8        5.78        3.91      0.92 o
   6   9   8       50.18       54.65      2.21 o
  -6  10   8       80.86       80.69      2.53 o
  -5  10   8        2.63        4.80      0.83 o
  -4  10   8      100.92      101.83      1.71 o
  -3  10   8      138.66      128.88      1.97 o
  -2  10   8       27.54       25.58      0.80 o
  -1  10   8      332.00      322.98      4.47 o
   0  10   8       16.61       18.75      0.75 o
   1  10   8      330.62      330.41      4.33 o
   2  10   8       29.66       26.48      0.72 o
   3  10   8      138.03      132.86      1.76 o
   4  10   8       95.19       93.98      1.73 o
   5  10   8        2.41        3.85      0.94 o
   6  10   8       82.77       81.33      2.53 o
  -6  11   8       24.40       26.95      3.94 o
  -5  11   8       32.98       32.96      1.32 o
  -4  11   8      117.74      114.06      1.98 o
  -3  11   8       99.68       97.23      1.66 o
  -2  11   8       72.31       69.98      1.37 o
  -1  11   8      126.04      119.07      1.99 o
   0  11   8        4.93        4.20      0.57 o
   1  11   8      122.86      115.22      1.85 o
   2  11   8       73.57       72.23      1.19 o
   3  11   8       98.58       98.77      1.64 o
   4  11   8      114.30      108.98      1.94 o
   5  11   8       34.36       34.48      1.58 o
   6  11   8       25.40       29.44      4.07 o
  -5  12   8       29.49       32.08      1.45 o
  -4  12   8      110.29      111.89      2.00 o
  -3  12   8       76.21       70.42      1.36 o
  -2  12   8       31.81       31.38      0.98 o
  -1  12   8       35.17       37.82      1.04 o
   0  12   8       35.66       36.95      1.09 o
   1  12   8       35.58       37.04      1.00 o
   2  12   8       30.72       31.02      0.83 o
   3  12   8       74.25       68.40      1.34 o
   4  12   8      106.82      106.46      2.21 o
   5  12   8       30.27       30.55      1.68 o
  -5  13   8        0.94       -0.92      2.37 o
  -4  13   8       20.98       20.26      1.20 o
  -3  13   8      226.31      232.28      4.03 o
  -2  13   8       37.33       36.29      1.24 o
  -1  13   8       30.77       34.31      1.06 o
   0  13   8        7.17        9.36      0.71 o
   1  13   8       28.97       31.64      0.95 o
   2  13   8       37.64       37.38      1.13 o
   3  13   8      221.30      215.41      3.23 o
   4  13   8       20.03       21.03      1.74 o
   5  13   8        1.26       -2.50      2.89 o
  -4  14   8       72.09       74.74      2.99 o
  -3  14   8        1.96        1.38      0.95 o
  -2  14   8       12.00       12.96      1.12 o
  -1  14   8       59.26       56.56      1.37 o
   0  14   8       17.65       20.39      0.91 o
   1  14   8       60.35       58.69      1.39 o
   2  14   8       12.35       13.31      1.00 o
   3  14   8        2.21        3.51      0.94 o
   4  14   8       72.79       74.80      5.52 o
  -3  15   8       60.98       63.44      3.98 o
  -2  15   8      111.16      110.22      2.62 o
  -1  15   8      101.57      100.04      2.15 o
   0  15   8       90.24       93.03      1.86 o
   1  15   8      101.30      100.60      2.13 o
   2  15   8      108.66      109.23      2.66 o
   3  15   8       59.87       64.92      3.24 o
   4  15   8        3.45        4.60      2.89 o
  -3  16   8        4.18        1.97      2.23 o
  -2  16   8       23.94       25.75      2.49 o
  -1  16   8      168.02      163.78      3.94 o
   0  16   8       26.70       28.88      1.12 o
   1  16   8      166.91      162.67      3.56 o
   2  16   8       24.21       26.25      2.02 o
  -1  17   8       86.43       86.89      5.92 o
   0  17   8      316.99      305.24      9.06 o
   1  17   8       89.48      100.56      5.92 o
   1   0   9     3817.97     4075.95     47.93 o
   2   0   9        8.05       13.13      0.37 o
   3   0   9      150.56      155.72      2.25 o
   4   0   9     1403.44     1354.20     18.07 o
   5   0   9       62.08       54.17      1.45 o
   6   0   9       20.62       20.26      1.62 o
   7   0   9       11.94       12.06      1.03 o
   8   0   9       21.46       24.03      2.60 o
  -8   1   9       93.65       97.15      4.37 o
  -7   1   9       61.28       62.54      2.08 o
  -6   1   9       44.83       46.69      1.69 o
  -5   1   9       47.19       41.70      1.39 o
  -4   1   9      280.09      294.76      4.13 o
  -3   1   9      687.96      661.20      6.64 o
  -2   1   9      766.77      804.82      7.98 o
  -1   1   9     1091.94     1211.06     11.42 o
   0   1   9      440.46      477.25      4.72 o
   1   1   9     1065.04     1195.39     11.78 o
   2   1   9      751.66      783.05      7.68 o
   3   1   9      692.98      658.96     10.38 o
   4   1   9      292.19      314.63      4.51 o
   5   1   9       45.32       38.86      1.50 o
   6   1   9       41.93       41.10      1.62 o
   7   1   9       60.75       63.16      2.11 o
   8   1   9       95.36      102.56      5.06 o
  -8   2   9       13.51       11.17      3.15 o
  -7   2   9        8.19        6.00      1.13 o
  -6   2   9        5.31        3.69      0.97 o
  -5   2   9      254.14      241.53      3.65 o
  -4   2   9      130.51      116.47      1.83 o
  -3   2   9      130.46      125.00      1.44 o
  -2   2   9      903.56      973.77      9.75 o
  -1   2   9     1467.39     1511.65     13.50 o
   0   2   9      263.06      296.57      2.77 o
   1   2   9     1435.58     1493.29     13.08 o
   2   2   9      910.83      982.18      9.46 o
   3   2   9      135.37      132.21      1.52 o
   4   2   9      135.17      119.94      1.87 o
   5   2   9      246.85      233.06      3.64 o
   6   2   9        4.48        2.94      0.96 o
   7   2   9        8.49        5.43      1.15 o
   8   2   9       13.95       13.77      3.15 o
  -8   3   9       83.20       88.47      5.78 o
  -7   3   9       83.73       79.13      2.39 o
  -6   3   9      206.30      199.21      3.83 o
  -5   3   9       69.03       65.58      1.55 o
  -4   3   9      622.24      586.64      7.00 o
  -3   3   9      562.54      609.12      6.82 o
  -2   3   9      845.44      897.99      9.71 o
  -1   3   9      691.43      793.32      6.83 o
   0   3   9     3830.46     4275.52     51.05 o
   1   3   9      674.80      771.99      6.89 o
   2   3   9      830.02      882.62      8.19 o
   3   3   9      568.37      608.52      6.03 o
   4   3   9      634.24      594.30      7.14 o
   5   3   9       66.45       64.16      1.55 o
   6   3   9      203.46      197.52      3.82 o
   7   3   9       83.14       86.61      2.47 o
   8   3   9       82.57       94.51      6.18 o
  -8   4   9        9.68       11.44      3.15 o
  -7   4   9       68.69       72.73      2.72 o
  -6   4   9       25.50       27.48      1.24 o
  -5   4   9      108.17       91.38      1.90 o
  -4   4   9      191.00      169.30      2.34 o
  -3   4   9      508.60      507.43      5.33 o
  -2   4   9      531.08      603.72      5.73 o
  -1   4   9     3134.44     3480.29     31.59 o
   0   4   9      548.73      550.57      5.16 o
   1   4   9     3094.22     3437.95     31.64 o
   2   4   9      522.23      588.20      5.55 o
   3   4   9      516.70      522.40      5.34 o
   4   4   9      193.21      169.38      2.71 o
   5   4   9      109.98       94.16      1.98 o
   6   4   9       24.67       25.53      1.20 o
   7   4   9       68.92       71.60      2.29 o
  -7   5   9      190.73      196.04      5.61 o
  -6   5   9       59.57       57.12      1.78 o
  -5   5   9      238.31      218.34      3.49 o
  -4   5   9      128.65      121.20      1.88 o
  -3   5   9      447.49      467.63      5.10 o
  -2   5   9       11.86       15.11      0.44 o
  -1   5   9      150.18      174.89      1.82 o
   0   5   9      271.97      277.81      3.27 o
   1   5   9      151.09      173.81      1.82 o
   2   5   9       11.72       15.16      0.43 o
   3   5   9      445.47      468.68      4.90 o
   4   5   9      133.17      127.43      2.18 o
   5   5   9      243.88      221.14      3.50 o
   6   5   9       62.80       57.72      1.69 o
   7   5   9      187.36      190.86      7.84 o
  -7   6   9        0.39       -1.28      1.43 o
  -6   6   9       26.23       26.32      1.39 o
  -5   6   9       88.84       84.78      1.86 o
  -4   6   9      385.97      364.20      5.17 o
  -3   6   9       77.15       85.11      1.37 o
  -2   6   9      428.08      457.94      4.72 o
  -1   6   9       80.21       65.79      0.83 o
   0   6   9       18.99       25.04      0.52 o
   1   6   9       86.14       70.48      0.85 o
   2   6   9      423.80      443.50      4.68 o
   3   6   9       81.56       87.21      1.37 o
   4   6   9      391.92      380.45      4.92 o
   5   6   9       85.79       81.62      1.87 o
   6   6   9       25.57       27.43      1.39 o
   7   6   9        0.38       -1.90      1.27 o
  -7   7   9       44.06       54.95      5.00 o
  -6   7   9       33.01       39.44      2.46 o
  -5   7   9       88.12       85.73      2.18 o
  -4   7   9      212.37      211.64      3.46 o
  -3   7   9       84.84       89.51      1.40 o
  -2   7   9      108.52      109.72      1.32 o
  -1   7   9      357.13      380.10      3.78 o
   0   7   9       67.33       74.83      0.99 o
   1   7   9      349.43      370.84      3.64 o
   2   7   9      103.59      105.43      1.21 o
   3   7   9       80.06       84.73      1.30 o
   4   7   9      217.04      211.91      2.81 o
   5   7   9       92.58       88.81      2.00 o
   6   7   9       34.42       41.66      1.68 o
   7   7   9       41.28       50.35      4.86 o
  -7   8   9       14.18       19.06      3.55 o
  -6   8   9        5.33        4.21      1.05 o
  -5   8   9      139.70      144.36      2.52 o
  -4   8   9       12.56       13.94      0.73 o
  -3   8   9       47.69       45.51      1.04 o
  -2   8   9     1433.24     1370.60     14.07 o
  -1   8   9     1215.56     1180.97     11.80 o
   0   8   9       25.42       30.77      0.80 o
   1   8   9     1200.87     1168.73     10.54 o
   2   8   9     1446.36     1386.40     13.43 o
   3   8   9       51.40       49.65      0.96 o
   4   8   9       13.47       14.80      0.74 o
   5   8   9      137.57      142.74      2.98 o
   6   8   9        5.26        4.43      1.04 o
   7   8   9       14.20       11.83      3.55 o
  -7   9   9       26.79       29.31      3.94 o
  -6   9   9       14.75       17.08      1.35 o
  -5   9   9      112.38      105.56      2.11 o
  -4   9   9      135.50      126.34      1.98 o
  -3   9   9      191.85      182.85      2.53 o
  -2   9   9       57.61       58.10      1.13 o
  -1   9   9      395.79      403.36      4.81 o
   0   9   9     1114.95     1028.99     12.91 o
   1   9   9      391.12      398.75      4.33 o
   2   9   9       54.17       57.24      1.07 o
   3   9   9      195.62      187.96      2.36 o
   4   9   9      135.95      129.17      2.07 o
   5   9   9      112.91      109.64      2.89 o
   6   9   9       15.24       19.49      1.52 o
  -6  10   9        4.43        5.42      1.10 o
  -5  10   9       78.47       84.87      1.89 o
  -4  10   9        3.68        4.38      0.64 o
  -3  10   9       60.87       64.66      1.29 o
  -2  10   9      307.40      299.25      3.71 o
  -1  10   9      248.61      208.17      3.04 o
   0  10   9       29.63       28.48      0.92 o
   1  10   9      245.92      205.14      2.85 o
   2  10   9      300.17      294.05      3.48 o
   3  10   9       59.33       63.35      1.26 o
   4  10   9        4.46        5.40      0.64 o
   5  10   9       79.06       83.38      2.20 o
   6  10   9        4.37        5.36      1.46 o
  -6  11   9       10.07       14.46      3.42 o
  -5  11   9       97.61       97.00      2.19 o
  -4  11   9       34.17       34.38      1.09 o
  -3  11   9       86.84       84.96      1.52 o
  -2  11   9       60.17       65.53      1.33 o
  -1  11   9       85.59       82.74      1.59 o
   0  11   9       70.71       67.62      1.41 o
   1  11   9       87.63       83.84      1.59 o
   2  11   9       58.95       64.98      1.19 o
   3  11   9       86.25       85.61      1.51 o
   4  11   9       35.09       36.85      1.13 o
   5  11   9       98.43       98.45      3.05 o
   6  11   9        9.78        9.20      3.15 o
  -5  12   9       38.06       38.41      1.58 o
  -4  12   9      210.57      218.58      3.81 o
  -3  12   9       40.36       43.88      1.13 o
  -2  12   9      152.38      141.36      2.33 o
  -1  12   9       26.25       24.49      0.90 o
   0  12   9      563.37      532.10      7.07 o
   1  12   9       26.10       23.46      0.89 o
   2  12   9      149.63      138.18      2.16 o
   3  12   9       40.24       45.70      1.10 o
   4  12   9      208.18      218.42      3.39 o
   5  12   9       39.59       38.26      1.64 o
  -5  13   9       35.46       43.90      4.21 o
  -4  13   9       70.32       70.97      1.73 o
  -3  13   9       20.42       20.41      1.04 o
  -2  13   9       16.55       16.53      0.82 o
  -1  13   9        8.17        8.27      0.86 o
   0  13   9       23.33       21.04      0.88 o
   1  13   9        7.71        7.57      0.66 o
   2  13   9       18.22       20.19      0.85 o
   3  13   9       21.79       23.31      1.05 o
   4  13   9       70.38       72.92      2.33 o
   5  13   9       33.53       39.04      4.21 o
  -4  14   9       28.46       30.81      1.78 o
  -3  14   9       15.89       19.13      1.30 o
  -2  14   9       30.35       29.30      1.22 o
  -1  14   9      102.05       99.49      1.92 o
   0  14   9       32.04       32.61      1.10 o
   1  14   9      103.10      102.59      1.95 o
   2  14   9       29.35       32.10      1.16 o
   3  14   9       15.42       18.62      1.23 o
   4  14   9       27.36       28.39      4.07 o
  -4  15   9       82.90       85.97      5.39 o
  -3  15   9       40.56       39.52      2.62 o
  -2  15   9       27.94       28.69      1.44 o
  -1  15   9       42.70       45.32      1.47 o
   0  15   9      150.77      156.83      2.89 o
   1  15   9       43.15       46.47      1.44 o
   2  15   9       29.73       31.89      1.45 o
   3  15   9       40.03       39.79      2.65 o
  -3  16   9        6.91        5.78      2.37 o
  -2  16   9      123.01      135.98      8.81 o
  -1  16   9       40.26       48.62      2.00 o
   0  16   9        9.67       13.35      0.88 o
   1  16   9       40.46       45.62      1.82 o
   2  16   9      122.91      125.14      4.01 o
   0  17   9        0.17        6.97      2.89 o
   1  17   9       28.77       27.87      3.68 o
   0   0  10      574.20      521.37      7.53 o
   1   0  10       85.08      104.95      1.22 o
   2   0  10      602.42      635.14      6.63 o
   3   0  10      371.56      351.05      4.27 o
   4   0  10       29.11       33.30      1.13 o
   5   0  10      404.38      402.26      5.88 o
   6   0  10      107.69       97.82      2.39 o
   7   0  10       46.39       45.48      1.57 o
   8   0  10        0.76       -2.79      1.86 o
  -8   1  10        4.14        2.03      1.98 o
  -7   1  10       62.78       64.79      2.18 o
  -6   1  10       13.22       15.90      1.16 o
  -5   1  10      129.39      127.38      2.25 o
  -4   1  10      406.20      390.94      4.90 o
  -3   1  10     1051.10     1013.10     10.92 o
  -2   1  10       29.43       44.92      0.69 o
  -1   1  10      559.71      594.14      6.29 o
   0   1  10       56.08       56.02      0.74 o
   1   1  10      550.72      579.48      6.55 o
   2   1  10       29.70       45.56      0.77 o
   3   1  10     1046.04     1008.53     13.54 o
   4   1  10      408.99      397.69      5.67 o
   5   1  10      119.71      118.98      2.74 o
   6   1  10       12.82       17.15      1.17 o
   7   1  10       66.82       74.47      2.25 o
   8   1  10        4.06        4.13      5.00 o
  -8   2  10        9.12        4.86      2.89 o
  -7   2  10        6.04        4.05      1.14 o
  -6   2  10      250.93      248.16      4.52 o
  -5   2  10      105.80       97.54      1.97 o
  -4   2  10      146.05      133.12      2.03 o
  -3   2  10      115.51      108.19      1.36 o
  -2   2  10     1588.13     1573.28     15.13 o
  -1   2  10       62.73       69.82      1.03 o
   0   2  10      974.64      976.49      8.83 o
   1   2  10       65.26       72.94      0.81 o
   2   2  10     1590.10     1585.90     15.16 o
   3   2  10      117.22      113.44      1.37 o
   4   2  10      152.20      141.63      2.07 o
   5   2  10      107.82      100.66      1.99 o
   6   2  10      253.84      252.96      5.35 o
   7   2  10        5.82        3.04      1.09 o
   8   2  10        9.23       14.00      2.43 o
  -8   3  10        2.19        1.97      2.63 o
  -7   3  10      105.29      109.43      2.83 o
  -6   3  10       82.09       79.93      2.18 o
  -5   3  10      235.55      221.21      3.45 o
  -4   3  10       20.24       24.27      0.77 o
  -3   3  10      946.43      932.36      9.54 o
  -2   3  10      520.05      528.39      5.35 o
  -1   3  10      706.60      785.57      6.85 o
   0   3  10       93.60      121.66      1.91 o
   1   3  10      713.17      781.12      7.12 o
   2   3  10      515.96      520.18      4.76 o
   3   3  10      945.37      942.78      9.15 o
   4   3  10       21.33       25.02      0.92 o
   5   3  10      228.63      217.13      3.45 o
   6   3  10       82.91       83.63      2.22 o
   7   3  10      108.99      117.41      3.07 o
  -7   4  10       17.23       19.12      1.51 o
  -6   4  10       32.31       36.28      1.35 o
  -5   4  10       99.23      100.50      2.03 o
  -4   4  10      204.74      204.62      2.88 o
  -3   4  10        4.68        4.13      0.41 o
  -2   4  10      873.67      878.69      7.98 o
  -1   4  10      286.54      292.27      2.73 o
   0   4  10      931.74      969.75      8.84 o
   1   4  10      279.68      281.45      2.83 o
   2   4  10      852.60      849.38      8.30 o
   3   4  10        4.60        4.33      0.43 o
   4   4  10      197.74      196.28      3.09 o
   5   4  10      100.00      100.11      2.05 o
   6   4  10       32.90       34.89      1.35 o
   7   4  10       17.02       17.13      1.53 o
  -7   5  10        1.13        1.76      1.36 o
  -6   5  10      152.20      155.61      2.89 o
  -5   5  10      360.94      356.07      5.21 o
  -4   5  10      339.42      302.32      3.78 o
  -3   5  10      137.94      127.62      1.93 o
  -2   5  10      373.23      396.73      4.18 o
  -1   5  10       81.88       86.31      1.04 o
   0   5  10       91.59       92.12      1.15 o
   1   5  10       84.09       87.54      1.01 o
   2   5  10      371.40      388.01      3.99 o
   3   5  10      135.35      127.22      1.55 o
   4   5  10      330.73      294.28      4.02 o
   5   5  10      357.23      356.83      5.21 o
   6   5  10      153.50      159.78      2.93 o
   7   5  10        1.39       -0.35      1.29 o
  -7   6  10       31.70       29.87      2.60 o
  -6   6  10        0.74        0.92      0.97 o
  -5   6  10      197.40      202.04      3.34 o
  -4   6  10      455.76      433.05      5.27 o
  -3   6  10      302.22      283.74      3.56 o
  -2   6  10       15.26       13.10      0.48 o
  -1   6  10     1422.38     1455.24     12.56 o
   0   6  10      965.48     1052.60      9.86 o
   1   6  10     1393.05     1436.62     14.60 o
   2   6  10       16.64       13.79      0.50 o
   3   6  10      295.36      279.56      3.54 o
   4   6  10      454.32      428.73      5.60 o
   5   6  10      197.79      206.61      3.35 o
   6   6  10        0.96        1.12      0.94 o
   7   6  10       31.32       28.95      2.60 o
  -7   7  10       14.56       16.30      3.15 o
  -6   7  10      239.15      244.48      4.58 o
  -5   7  10       85.43       87.95      2.19 o
  -4   7  10      100.29       90.20      1.75 o
  -3   7  10      360.87      335.14      4.19 o
  -2   7  10      155.20      167.13      1.89 o
  -1   7  10      974.03      963.19      9.23 o
   0   7  10      789.55      799.90      8.13 o
   1   7  10      979.24      955.98      9.52 o
   2   7  10      156.27      166.39      1.88 o
   3   7  10      363.03      340.08      3.77 o
   4   7  10       98.03       93.43      1.55 o
   5   7  10       84.85       90.43      2.53 o
   6   7  10      241.52      245.76      4.59 o
   7   7  10       15.12       17.09      3.29 o
  -7   8  10       56.94       58.89      4.86 o
  -6   8  10       45.73       46.09      1.85 o
  -5   8  10      199.84      198.21      3.14 o
  -4   8  10      225.41      217.50      2.90 o
  -3   8  10      144.02      127.89      1.92 o
  -2   8  10      991.91      930.71     10.07 o
  -1   8  10      210.14      228.90      3.23 o
   0   8  10      916.81      864.76      9.48 o
   1   8  10      198.32      216.89      2.59 o
   2   8  10     1008.30      940.79     10.08 o
   3   8  10      147.37      133.53      1.92 o
   4   8  10      223.05      215.76      2.88 o
   5   8  10      200.70      193.32      3.36 o
   6   8  10       47.01       47.26      1.79 o
   7   8  10       56.68       68.62      5.78 o
  -6   9  10      293.73      308.25      5.53 o
  -5   9  10       85.19       85.46      1.83 o
  -4   9  10       37.58       36.91      1.06 o
  -3   9  10       75.96       69.75      1.33 o
  -2   9  10      187.29      181.44      2.42 o
  -1   9  10      454.94      418.95      5.59 o
   0   9  10       19.09       22.81      0.83 o
   1   9  10      456.97      419.97      5.29 o
   2   9  10      182.02      177.08      2.41 o
   3   9  10       75.61       69.01      1.32 o
   4   9  10       41.85       38.39      1.04 o
   5   9  10       84.85       81.63      2.55 o
   6   9  10      290.07      300.27      5.49 o
  -6  10  10       42.38       49.60      2.13 o
  -5  10  10      232.62      243.07      3.79 o
  -4  10  10       39.49       37.34      1.08 o
  -3  10  10      103.68       97.60      1.64 o
  -2  10  10        9.11       10.74      0.72 o
  -1  10  10      158.34      144.77      2.36 o
   0  10  10      378.23      353.35      4.83 o
   1  10  10      167.19      153.31      2.55 o
   2  10  10        9.55       11.03      0.62 o
   3  10  10      106.93       99.59      1.65 o
   4  10  10       38.99       37.21      1.06 o
   5  10  10      232.25      242.27      4.48 o
   6  10  10       40.96       47.85      3.32 o
  -6  11  10       70.20       72.82      5.65 o
  -5  11  10       31.94       33.11      1.27 o
  -4  11  10      173.53      172.13      2.57 o
  -3  11  10        7.47        8.17      0.85 o
  -2  11  10       11.57       12.64      0.78 o
  -1  11  10       16.05       15.42      0.78 o
   0  11  10        0.01        0.09      0.54 o
   1  11  10       16.70       14.96      0.74 o
   2  11  10       10.58       12.23      0.74 o
   3  11  10        7.47        8.26      0.62 o
   4  11  10      177.34      175.86      2.56 o
   5  11  10       31.53       33.05      1.43 o
   6  11  10       68.80       77.95      5.92 o
  -5  12  10       24.94       27.18      1.38 o
  -4  12  10       63.34       59.56      1.41 o
  -3  12  10      164.62      155.07      2.34 o
  -2  12  10       21.94       22.97      0.89 o
  -1  12  10       88.84       86.66      1.69 o
   0  12  10       47.98       48.31      1.24 o
   1  12  10       90.15       86.62      1.69 o
   2  12  10       21.74       23.12      0.99 o
   3  12  10      165.09      159.59      2.35 o
   4  12  10       64.15       65.81      1.86 o
   5  12  10       24.74       27.06      1.51 o
  -5  13  10       20.57       29.44      3.94 o
  -4  13  10       47.59       51.68      1.50 o
  -3  13  10        5.98        7.42      0.87 o
  -2  13  10       61.03       61.13      1.44 o
  -1  13  10        2.43        2.97      0.63 o
   0  13  10       40.87       37.79      1.16 o
   1  13  10        2.28        2.91      0.63 o
   2  13  10       60.11       59.70      1.40 o
   3  13  10        6.17        8.26      1.15 o
   4  13  10       48.14       52.80      1.72 o
   5  13  10       20.92       29.44      4.07 o
  -4  14  10        9.62        8.24      1.34 o
  -3  14  10      122.23      123.06      2.83 o
  -2  14  10       24.30       25.87      1.20 o
  -1  14  10      153.45      154.38      2.78 o
   0  14  10        5.66        5.68      0.73 o
   1  14  10      155.17      157.45      2.63 o
   2  14  10       25.21       29.58      1.17 o
   3  14  10      125.76      123.17      2.76 o
   4  14  10        9.86       10.40      3.15 o
  -3  15  10       63.46       66.60      3.59 o
  -2  15  10        1.03        1.90      1.00 o
  -1  15  10       51.19       49.90      1.34 o
   0  15  10       47.22       41.90      1.28 o
   1  15  10       50.36       51.67      1.36 o
   2  15  10        1.15        2.86      0.96 o
   3  15  10       64.61       68.12      2.81 o
  -2  16  10       45.70       51.80      3.29 o
  -1  16  10       90.53       91.90      3.24 o
   0  16  10       89.45       97.43      2.17 o
   1  16  10       85.85       85.37      3.13 o
   2  16  10       47.72       57.22      3.21 o
   1   0  11     2412.46     2573.49     28.22 o
   2   0  11      934.37     1080.53     11.61 o
   3   0  11        2.63        3.17      0.37 o
   4   0  11      304.11      286.22      4.28 o
   5   0  11        0.03        0.03      0.77 o
   6   0  11       71.61       70.08      2.01 o
   7   0  11        2.78        3.62      0.96 o
   8   0  11        3.15       -1.76      5.26 o
  -8   1  11       36.30       38.25      2.92 o
  -7   1  11       30.37       29.45      1.57 o
  -6   1  11      243.08      241.45      4.40 o
  -5   1  11       56.89       55.16      1.43 o
  -4   1  11       73.01       67.95      1.33 o
  -3   1  11      519.40      548.26      6.06 o
  -2   1  11      811.78      904.79      8.08 o
  -1   1  11     2015.66     2231.59     23.17 o
   0   1  11       66.00       80.39      0.97 o
   1   1  11     2003.61     2190.50     23.15 o
   2   1  11      812.60      900.99      9.60 o
   3   1  11      504.73      544.10      6.85 o
   4   1  11       77.08       72.30      1.57 o
   5   1  11       57.78       57.19      2.57 o
   6   1  11      242.28      237.48      4.42 o
   7   1  11       30.40       30.81      1.33 o
   8   1  11       37.83       41.67      2.97 o
  -8   2  11       40.32       42.85      4.34 o
  -7   2  11       12.28       14.72      1.32 o
  -6   2  11       47.29       49.65      1.76 o
  -5   2  11      126.85      125.97      2.29 o
  -4   2  11      422.35      441.70      6.50 o
  -3   2  11      290.46      286.02      3.16 o
  -2   2  11     2128.37     2278.42     21.88 o
  -1   2  11     2161.83     2299.75     23.20 o
   0   2  11      276.26      324.44      3.04 o
   1   2  11     2151.38     2293.79     21.82 o
   2   2  11     2141.07     2305.61     22.94 o
   3   2  11      301.20      301.27      3.19 o
   4   2  11      409.54      416.53      5.31 o
   5   2  11      128.53      131.19      2.33 o
   6   2  11       50.33       54.27      1.86 o
   7   2  11       12.77       13.83      1.29 o
   8   2  11       39.97       45.61      3.15 o
  -8   3  11       14.24       14.07      3.29 o
  -7   3  11       47.38       45.20      1.87 o
  -6   3  11       19.48       20.21      1.25 o
  -5   3  11       61.44       56.60      1.47 o
  -4   3  11      105.13      105.06      1.75 o
  -3   3  11      357.72      380.09      3.84 o
  -2   3  11      882.80      962.42      8.86 o
  -1   3  11      248.70      261.41      2.55 o
   0   3  11      180.79      175.39      1.90 o
   1   3  11      265.51      274.28      2.79 o
   2   3  11      865.75      942.11      8.83 o
   3   3  11      348.10      367.30      4.50 o
   4   3  11       98.72       96.96      1.87 o
   5   3  11       59.25       52.45      1.45 o
   6   3  11       19.64       21.54      1.31 o
   7   3  11       48.87       48.27      2.31 o
  -7   4  11        9.28        8.64      1.28 o
  -6   4  11        4.37        2.36      0.93 o
  -5   4  11      129.32      133.92      2.45 o
  -4   4  11       31.16       32.41      0.91 o
  -3   4  11       58.06       67.41      1.21 o
  -2   4  11      635.73      636.37      6.12 o
  -1   4  11      169.79      168.75      1.84 o
   0   4  11       18.81       21.11      0.50 o
   1   4  11      167.25      164.37      1.75 o
   2   4  11      638.60      634.74      6.19 o
   3   4  11       52.54       64.83      1.34 o
   4   4  11       28.07       27.96      1.02 o
   5   4  11      129.96      135.57      2.45 o
   6   4  11        3.39        1.66      0.85 o
   7   4  11        9.90        6.70      1.31 o
  -7   5  11       14.02       14.66      1.84 o
  -6   5  11      200.80      209.47      3.56 o
  -5   5  11       74.43       74.36      2.04 o
  -4   5  11      151.47      163.71      2.30 o
  -3   5  11       32.08       24.36      0.71 o
  -2   5  11      266.10      265.82      2.91 o
  -1   5  11     1084.85     1072.53     10.13 o
   0   5  11       10.39        4.75      0.32 o
   1   5  11     1094.75     1087.72     10.12 o
   2   5  11      276.74      271.63      2.70 o
   3   5  11       35.02       26.29      0.77 o
   4   5  11      144.87      158.01      2.43 o
   5   5  11       78.75       74.38      1.72 o
   6   5  11      202.50      216.08      3.96 o
   7   5  11       14.93       13.53      1.65 o
  -7   6  11        9.94       11.86      2.04 o
  -6   6  11       50.76       53.37      1.87 o
  -5   6  11      240.44      230.84      3.90 o
  -4   6  11       33.89       37.09      1.04 o
  -3   6  11       50.78       47.27      1.05 o
  -2   6  11      583.43      598.01      8.48 o
  -1   6  11      326.10      327.05      3.11 o
   0   6  11        3.41        4.02      0.32 o
   1   6  11      330.02      322.29      3.00 o
   2   6  11      574.10      580.60      5.82 o
   3   6  11       50.89       44.54      1.02 o
   4   6  11       32.86       36.29      1.03 o
   5   6  11      238.18      227.26      3.88 o
   6   6  11       49.98       53.38      1.89 o
   7   6  11       10.17        3.81      3.02 o
  -7   7  11      144.39      152.35      7.89 o
  -6   7  11       42.55       46.73      1.82 o
  -5   7  11       18.94       17.99      1.11 o
  -4   7  11      186.45      179.31      2.83 o
  -3   7  11      335.38      295.18      3.72 o
  -2   7  11      272.55      269.97      2.91 o
  -1   7  11      427.71      441.75      4.68 o
   0   7  11      407.78      424.37      4.30 o
   1   7  11      440.26      455.62      4.87 o
   2   7  11      269.18      262.64      2.91 o
   3   7  11      331.56      291.93      3.34 o
   4   7  11      187.73      182.10      2.65 o
   5   7  11       18.96       19.37      1.04 o
   6   7  11       41.89       46.17      1.80 o
   7   7  11      144.34      149.98      8.02 o
  -7   8  11       59.77       69.27      5.39 o
  -6   8  11        0.73        1.38      0.86 o
  -5   8  11       13.45       14.09      0.92 o
  -4   8  11       16.67       17.11      0.77 o
  -3   8  11      417.82      386.75      4.68 o
  -2   8  11      574.96      558.54      6.48 o
  -1   8  11      163.78      162.93      2.19 o
   0   8  11        8.17        9.67      0.58 o
   1   8  11      158.32      156.58      2.17 o
   2   8  11      581.87      564.82      6.48 o
   3   8  11      419.96      392.57      4.69 o
   4   8  11       15.47       17.97      0.76 o
   5   8  11       12.78       13.75      0.87 o
   6   8  11        0.89        3.24      1.05 o
   7   8  11       60.89       67.04      5.52 o
  -6   9  11       17.07       22.48      1.42 o
  -5   9  11       13.64       15.71      0.98 o
  -4   9  11       41.31       38.37      1.08 o
  -3   9  11      338.98      331.94      4.25 o
  -2   9  11      591.66      537.31      6.31 o
  -1   9  11      665.39      622.85      8.10 o
   0   9  11      153.01      150.85      2.35 o
   1   9  11      672.96      626.70      8.09 o
   2   9  11      595.27      546.32      6.30 o
   3   9  11      338.15      328.82      4.08 o
   4   9  11       39.04       36.70      1.03 o
   5   9  11       14.29       14.32      1.12 o
   6   9  11       16.73       20.84      1.35 o
  -6  10  11       14.11       16.10      2.02 o
  -5  10  11       78.10       86.03      1.91 o
  -4  10  11       16.02       16.52      0.82 o
  -3  10  11      135.52      121.29      1.90 o
  -2  10  11      634.51      604.75      7.39 o
  -1  10  11      232.71      224.02      3.27 o
   0  10  11      101.32      106.83      1.87 o
   1  10  11      229.40      220.81      3.26 o
   2  10  11      635.14      602.09      7.01 o
   3  10  11      138.40      121.74      1.88 o
   4  10  11       16.14       16.27      0.79 o
   5  10  11       78.28       83.66      2.27 o
   6  10  11       13.57       15.27      2.01 o
  -6  11  11        3.64        1.97      2.76 o
  -5  11  11       26.27       28.20      1.17 o
  -4  11  11      100.33      100.11      1.80 o
  -3  11  11       22.39       23.04      0.87 o
  -2  11  11      153.06      132.17      2.27 o
  -1  11  11       12.60       12.15      0.70 o
   0  11  11        3.54        3.71      0.61 o
   1  11  11       12.61       11.17      0.71 o
   2  11  11      155.81      136.78      2.28 o
   3  11  11       20.52       22.17      0.82 o
   4  11  11      100.22       99.14      1.77 o
   5  11  11       26.94       27.63      1.34 o
   6  11  11        3.82       -0.79      2.89 o
  -5  12  11      114.01      121.58      2.86 o
  -4  12  11       39.51       34.94      1.12 o
  -3  12  11       11.10       11.51      0.78 o
  -2  12  11       56.58       57.82      1.38 o
  -1  12  11       36.74       39.07      1.13 o
   0  12  11       57.38       50.39      1.29 o
   1  12  11       37.53       36.79      1.12 o
   2  12  11       54.61       57.00      1.37 o
   3  12  11       12.10       13.82      0.73 o
   4  12  11       41.97       38.48      1.10 o
   5  12  11      112.54      117.93      3.61 o
  -5  13  11       94.15       98.06      6.57 o
  -4  13  11       43.31       43.96      1.52 o
  -3  13  11       20.42       20.88      0.95 o
  -2  13  11       77.89       75.23      1.65 o
  -1  13  11       16.48       20.57      0.93 o
   0  13  11        4.04        5.89      0.70 o
   1  13  11       16.24       20.58      0.90 o
   2  13  11       79.32       79.58      1.65 o
   3  13  11       20.46       22.94      1.35 o
   4  13  11       43.80       45.95      1.64 o
   5  13  11       95.29      119.75      7.10 o
  -4  14  11       17.76       22.85      1.66 o
  -3  14  11       22.35       25.61      1.41 o
  -2  14  11      194.59      196.45      3.47 o
  -1  14  11       22.49       25.02      1.04 o
   0  14  11        7.72        9.28      0.77 o
   1  14  11       23.39       25.99      1.06 o
   2  14  11      195.27      201.27      3.44 o
   3  14  11       21.91       24.12      1.33 o
   4  14  11       18.36       24.69      2.36 o
  -3  15  11       20.61       26.40      2.83 o
  -2  15  11       82.92       86.77      2.53 o
  -1  15  11       21.85       21.85      1.08 o
   0  15  11       17.13       15.01      0.88 o
   1  15  11       20.94       23.52      1.02 o
   2  15  11       84.68       86.10      2.45 o
   3  15  11       20.42       27.48      1.94 o
  -2  16  11       40.70       40.93      3.01 o
  -1  16  11       22.07       29.46      5.65 o
   0  16  11       12.40       15.97      1.06 o
   1  16  11       23.14       25.36      2.55 o
   2  16  11       39.94       40.18      2.93 o
   0   0  12        0.80        4.34      0.53 o
   2   0  12      161.06      167.07      2.04 o
   3   0  12       71.63       70.56      1.18 o
   4   0  12     1264.43     1221.70     16.41 o
   5   0  12       71.40       71.52      2.44 o
   6   0  12       62.06       62.13      2.16 o
   7   0  12      151.48      159.44      2.96 o
   8   0  12        2.85        1.12      1.86 o
  -8   1  12        9.34        9.99      2.89 o
  -7   1  12       40.60       39.60      1.76 o
  -6   1  12       67.63       69.17      2.09 o
  -5   1  12      227.46      217.89      3.41 o
  -4   1  12       87.27       88.71      1.52 o
  -3   1  12      142.48      138.46      1.79 o
  -2   1  12     1899.09     2005.93     18.89 o
  -1   1  12      243.70      286.18      3.18 o
   0   1  12      244.47      208.29      2.58 o
   1   1  12      240.89      283.86      3.35 o
   2   1  12     1902.24     2018.57     23.03 o
   3   1  12      140.60      135.11      1.65 o
   4   1  12       82.23       84.84      1.74 o
   5   1  12      227.72      218.11      4.12 o
   6   1  12       65.84       63.79      1.99 o
   7   1  12       40.98       41.33      1.48 o
   8   1  12        9.27        6.40      2.00 o
  -8   2  12        9.71        7.76      2.89 o
  -7   2  12       97.37      102.77      2.69 o
  -6   2  12      152.24      150.50      3.17 o
  -5   2  12      378.52      375.90      5.44 o
  -4   2  12      468.85      451.37      5.26 o
  -3   2  12      372.91      343.01      3.99 o
  -2   2  12      648.65      688.75      6.48 o
  -1   2  12      774.59      909.75     10.14 o
   0   2  12       66.16       86.03      0.96 o
   1   2  12      774.81      918.98     11.40 o
   2   2  12      652.29      687.84      7.00 o
   3   2  12      378.05      349.79      3.83 o
   4   2  12      462.83      451.90      5.60 o
   5   2  12      386.34      384.02      5.46 o
   6   2  12      153.40      149.64      3.42 o
   7   2  12       93.21      101.33      2.71 o
   8   2  12       10.06        9.20      2.89 o
  -7   3  12       30.55       32.24      1.65 o
  -6   3  12       59.86       62.54      1.94 o
  -5   3  12      127.38      129.34      2.35 o
  -4   3  12      147.72      140.55      2.08 o
  -3   3  12       90.07      108.67      1.38 o
  -2   3  12     1343.25     1340.54     11.92 o
  -1   3  12      167.99      173.03      1.89 o
   0   3  12      222.41      215.01      2.29 o
   1   3  12      175.76      177.54      1.81 o
   2   3  12     1357.38     1336.57     12.91 o
   3   3  12       85.99      106.77      1.38 o
   4   3  12      156.31      153.05      2.46 o
   5   3  12      127.53      127.32      2.34 o
   6   3  12       57.94       57.22      1.91 o
   7   3  12       30.98       31.90      1.62 o
  -7   4  12       98.42       97.23      3.15 o
  -6   4  12      155.66      147.43      2.97 o
  -5   4  12      190.84      193.66      3.24 o
  -4   4  12      126.57      143.35      2.06 o
  -3   4  12      766.33      786.81      8.38 o
  -2   4  12      192.07      235.05      2.31 o
  -1   4  12       58.74       73.80      1.11 o
   0   4  12        2.20        6.63      0.39 o
   1   4  12       56.69       71.05      0.90 o
   2   4  12      187.14      223.97      2.41 o
   3   4  12      758.58      784.56      8.00 o
   4   4  12      127.29      139.62      2.19 o
   5   4  12      199.59      205.25      3.26 o
   6   4  12      156.38      149.21      3.19 o
   7   4  12       98.06      102.34      3.23 o
  -7   5  12       41.89       44.07      2.88 o
  -6   5  12       15.12       14.80      1.11 o
  -5   5  12       27.04       26.81      1.10 o
  -4   5  12       34.32       35.70      1.01 o
  -3   5  12      150.16      148.40      2.10 o
  -2   5  12      554.83      533.30      5.06 o
  -1   5  12      390.81      385.73      3.78 o
   0   5  12     3725.75     3916.91     38.43 o
   1   5  12      394.19      386.95      4.44 o
   2   5  12      550.47      524.92      5.24 o
   3   5  12      153.03      152.11      2.11 o
   4   5  12       37.17       38.10      1.02 o
   5   5  12       27.40       27.25      1.10 o
   6   5  12       14.16       15.18      1.14 o
   7   5  12       42.30       42.05      2.97 o
  -7   6  12       11.70       14.35      2.04 o
  -6   6  12      239.20      247.57      4.59 o
  -5   6  12       19.62       22.53      1.18 o
  -4   6  12       60.75       49.53      1.18 o
  -3   6  12       81.08       75.55      1.33 o
  -2   6  12      610.95      623.39      7.40 o
  -1   6  12      225.45      257.60      2.60 o
   0   6  12       77.41       63.37      0.92 o
   1   6  12      224.21      255.54      2.45 o
   2   6  12      610.26      618.06      6.39 o
   3   6  12       77.32       72.93      1.33 o
   4   6  12       65.94       55.97      1.21 o
   5   6  12       17.53       18.09      1.16 o
   6   6  12      240.40      246.27      5.05 o
   7   6  12       11.83       12.36      3.29 o
  -7   7  12       63.48       74.80      5.26 o
  -6   7  12       11.30       13.41      1.22 o
  -5   7  12       58.89       57.48      1.75 o
  -4   7  12       87.51       86.26      1.75 o
  -3   7  12        3.63        2.99      0.54 o
  -2   7  12      274.34      273.41      3.08 o
  -1   7  12     2268.48     2297.91     25.66 o
   0   7  12      970.57      971.03      9.18 o
   1   7  12     2281.42     2282.61     26.09 o
   2   7  12      263.13      263.80      2.95 o
   3   7  12        4.67        4.98      0.54 o
   4   7  12       88.39       88.33      1.63 o
   5   7  12       59.08       58.18      1.61 o
   6   7  12       11.88       11.28      1.17 o
   7   7  12       63.76       74.40      5.52 o
  -7   8  12       10.44       11.96      2.89 o
  -6   8  12       99.63      101.62      2.32 o
  -5   8  12       80.42       79.70      1.91 o
  -4   8  12       35.23       37.66      1.06 o
  -3   8  12      125.27      125.91      2.00 o
  -2   8  12      112.47       91.63      1.52 o
  -1   8  12      540.39      522.14      6.84 o
   0   8  12      186.81      170.02      2.43 o
   1   8  12      542.34      527.17      6.21 o
   2   8  12      116.17       94.21      1.49 o
   3   8  12      123.88      125.24      1.88 o
   4   8  12       31.29       34.58      1.00 o
   5   8  12       80.62       81.35      1.77 o
   6   8  12       98.04      102.68      3.55 o
   7   8  12       11.30       13.93      3.29 o
  -6   9  12        5.78        5.97      1.13 o
  -5   9  12       23.28       22.92      1.08 o
  -4   9  12      151.95      142.66      2.20 o
  -3   9  12       70.44       68.77      1.34 o
  -2   9  12      347.53      338.14      4.10 o
  -1   9  12      255.73      243.02      3.48 o
   0   9  12       17.33       17.09      0.74 o
   1   9  12      255.57      239.48      3.68 o
   2   9  12      340.22      329.13      4.08 o
   3   9  12       64.46       64.43      1.30 o
   4   9  12      154.08      147.90      2.18 o
   5   9  12       23.14       21.72      1.25 o
   6   9  12        6.21        8.65      1.14 o
  -6  10  12      122.77      127.64      6.97 o
  -5  10  12       39.95       39.94      1.38 o
  -4  10  12       30.42       33.49      1.04 o
  -3  10  12      110.35      107.23      1.97 o
  -2  10  12       42.87       39.29      1.10 o
  -1  10  12      124.38      127.00      2.13 o
   0  10  12       49.89       55.85      1.28 o
   1  10  12      122.66      125.61      2.12 o
   2  10  12       45.70       41.50      1.04 o
   3  10  12      110.32      107.05      1.75 o
   4  10  12       27.30       29.49      0.97 o
   5  10  12       39.47       39.09      1.62 o
   6  10  12      125.58      129.61      7.36 o
  -6  11  12       42.31       51.27      4.73 o
  -5  11  12       27.02       32.35      1.32 o
  -4  11  12       16.89       17.73      0.87 o
  -3  11  12      108.23      108.00      1.82 o
  -2  11  12       42.71       40.06      1.15 o
  -1  11  12      223.96      216.56      3.22 o
   0  11  12       43.49       52.35      1.30 o
   1  11  12      217.76      208.77      3.20 o
   2  11  12       42.59       41.73      1.18 o
   3  11  12      109.80      110.90      1.81 o
   4  11  12       16.81       19.76      0.88 o
   5  11  12       27.75       30.45      1.40 o
   6  11  12       43.35       47.32      4.73 o
  -5  12  12        4.14        3.52      1.01 o
  -4  12  12       34.38       34.66      1.15 o
  -3  12  12       25.60       23.78      0.99 o
  -2  12  12       12.53       10.29      0.77 o
  -1  12  12       45.62       43.78      1.24 o
   0  12  12        5.20        5.70      0.68 o
   1  12  12       45.74       44.87      1.21 o
   2  12  12       11.87       10.01      0.74 o
   3  12  12       24.82       24.80      0.89 o
   4  12  12       33.18       33.32      1.06 o
   5  12  12        4.38        3.85      1.18 o
  -5  13  12       26.20       26.95      3.81 o
  -4  13  12        1.59        1.75      0.88 o
  -3  13  12      117.72      116.46      2.17 o
  -2  13  12        2.14        2.01      0.78 o
  -1  13  12      276.24      273.07      4.03 o
   0  13  12      104.80      104.72      2.01 o
   1  13  12      277.29      269.59      4.03 o
   2  13  12        2.31        3.52      0.67 o
   3  13  12      115.37      114.77      2.04 o
   4  13  12        1.54        3.04      1.03 o
   5  13  12       25.25       26.68      3.94 o
  -4  14  12       31.70       29.89      2.45 o
  -3  14  12        4.00        5.09      1.15 o
  -2  14  12       23.69       23.80      1.05 o
  -1  14  12        1.63        0.84      0.68 o
   0  14  12       12.84       11.22      0.84 o
   1  14  12        1.70        1.66      0.67 o
   2  14  12       24.93       27.06      1.07 o
   3  14  12        4.50        6.52      1.05 o
   4  14  12       31.59       36.76      2.76 o
  -3  15  12       63.55       70.43      3.65 o
  -2  15  12       82.28       83.30      3.31 o
  -1  15  12       63.27       61.85      1.70 o
   0  15  12       31.35       29.46      1.13 o
   1  15  12       67.58       66.63      1.59 o
   2  15  12       81.90       85.36      3.19 o
   3  15  12       62.82       66.66      2.78 o
  -2  16  12        2.33       -0.09      1.83 o
  -1  16  12        0.26       -0.69      1.72 o
   0  16  12       36.61       37.89      1.45 o
   1  16  12        0.21        0.26      1.58 o
   2  16  12        2.49        6.87      2.37 o
   1   0  13      350.89      379.75      4.55 o
   2   0  13       22.68       12.28      0.42 o
   3   0  13      385.20      358.56      4.39 o
   4   0  13     1311.78     1220.90     16.43 o
   5   0  13       40.96       39.75      1.65 o
   6   0  13       95.27      100.32      2.81 o
   7   0  13       87.75       98.76      2.22 o
   8   0  13       30.62       29.84      3.81 o
  -8   1  13       62.52       71.11      5.26 o
  -7   1  13       18.37       19.90      1.41 o
  -6   1  13        3.61        0.74      0.93 o
  -5   1  13       60.93       63.92      1.57 o
  -4   1  13      173.52      172.47      2.14 o
  -3   1  13     1011.77      940.82      9.88 o
  -2   1  13      374.51      372.62      3.69 o
  -1   1  13     1856.09     2036.27     23.58 o
   0   1  13      115.03      125.44      1.75 o
   1   1  13     1916.13     2082.89     23.58 o
   2   1  13      380.56      379.69      4.08 o
   3   1  13      997.22      950.86      9.84 o
   4   1  13      171.29      170.87      3.05 o
   5   1  13       64.06       67.91      1.61 o
   6   1  13        3.87        1.87      0.96 o
   7   1  13       18.57       21.81      1.22 o
   8   1  13       62.65       80.45      5.52 o
  -7   2  13       43.65       42.71      1.81 o
  -6   2  13       25.04       26.12      1.36 o
  -5   2  13       78.07       78.00      1.72 o
  -4   2  13      400.85      390.61      4.35 o
  -3   2  13     1076.40     1013.14     10.58 o
  -2   2  13      427.91      467.01      4.52 o
  -1   2  13     1594.08     1692.89     17.90 o
   0   2  13     1875.17     2165.58     20.72 o
   1   2  13     1619.22     1713.21     18.70 o
   2   2  13      439.19      481.11      5.13 o
   3   2  13     1062.08     1012.91     10.60 o
   4   2  13      393.57      390.20      4.90 o
   5   2  13       77.55       77.23      1.79 o
   6   2  13       25.06       24.46      1.36 o
   7   2  13       43.65       44.64      1.83 o
  -7   3  13       24.47       25.67      1.63 o
  -6   3  13       15.99       15.37      1.19 o
  -5   3  13      159.01      155.14      2.70 o
  -4   3  13      250.94      251.99      3.22 o
  -3   3  13     1000.48      971.92      9.86 o
  -2   3  13      289.29      304.90      2.90 o
  -1   3  13     1185.77     1289.59     12.91 o
   0   3  13       80.19       96.43      1.18 o
   1   3  13     1220.80     1311.22     12.05 o
   2   3  13      298.68      306.42      3.16 o
   3   3  13      985.62      982.63      9.91 o
   4   3  13      244.82      245.04      3.96 o
   5   3  13      161.58      158.31      2.71 o
   6   3  13       17.42       16.94      1.48 o
   7   3  13       23.84       23.00      1.47 o
  -7   4  13       72.46       70.24      2.68 o
  -6   4  13       51.49       51.44      1.86 o
  -5   4  13       39.44       41.27      1.35 o
  -4   4  13      302.54      293.38      3.74 o
  -3   4  13      645.36      599.34      6.70 o
  -2   4  13        0.00        0.77      0.31 o
  -1   4  13       82.82       84.00      1.06 o
   0   4  13     1734.17     2042.85     21.28 o
   1   4  13       88.54       88.38      1.10 o
   2   4  13        0.10        2.69      0.38 o
   3   4  13      644.18      601.65      6.70 o
   4   4  13      302.32      298.26      4.00 o
   5   4  13       37.56       37.55      1.28 o
   6   4  13       52.28       48.97      1.84 o
   7   4  13       72.43       71.02      3.00 o
  -7   5  13       49.08       45.76      7.10 o
  -6   5  13       60.15       54.49      1.86 o
  -5   5  13       20.57       20.30      1.02 o
  -4   5  13      132.33      120.44      2.00 o
  -3   5  13      288.31      287.55      3.54 o
  -2   5  13      394.60      369.40      4.24 o
  -1   5  13      105.75      112.01      1.51 o
   0   5  13      247.42      236.07      2.54 o
   1   5  13      113.66      118.39      1.72 o
   2   5  13      401.88      367.51      4.63 o
   3   5  13      278.29      273.16      3.53 o
   4   5  13      135.07      124.35      1.91 o
   5   5  13       20.60       22.04      1.06 o
   6   5  13       62.47       57.71      1.92 o
   7   5  13       49.07       46.34      3.16 o
  -7   6  13       21.97       21.15      2.32 o
  -6   6  13       23.95       25.04      1.39 o
  -5   6  13       55.92       52.03      1.52 o
  -4   6  13      179.89      172.23      2.48 o
  -3   6  13      104.66      102.99      1.64 o
  -2   6  13      126.49      126.31      1.79 o
  -1   6  13       39.98       48.25      0.76 o
   0   6  13       60.19       55.63      0.90 o
   1   6  13       37.26       44.51      0.70 o
   2   6  13      132.64      132.90      1.72 o
   3   6  13      103.94      103.71      1.64 o
   4   6  13      177.74      173.69      2.47 o
   5   6  13       55.23       53.00      1.70 o
   6   6  13       25.28       26.14      1.43 o
   7   6  13       23.49       26.95      3.81 o
  -7   7  13       51.53       58.10      5.00 o
  -6   7  13       56.34       60.51      2.35 o
  -5   7  13       88.02       90.48      2.04 o
  -4   7  13      143.06      131.46      2.25 o
  -3   7  13      304.76      306.12      4.25 o
  -2   7  13      108.39      105.72      1.48 o
  -1   7  13      395.30      357.04      4.08 o
   0   7  13       32.99       43.04      0.76 o
   1   7  13      403.80      371.19      3.73 o
   2   7  13      106.42      102.41      1.46 o
   3   7  13      294.12      302.99      3.80 o
   4   7  13      137.25      123.72      2.07 o
   5   7  13       90.34       92.50      2.08 o
   6   7  13       57.85       63.86      2.07 o
   7   7  13       51.46       63.62      5.39 o
  -7   8  13       36.29       39.30      4.21 o
  -6   8  13        0.61        1.68      0.84 o
  -5   8  13       23.63       24.84      1.17 o
  -4   8  13      330.17      328.62      4.37 o
  -3   8  13      258.49      248.66      3.23 o
  -2   8  13      169.62      142.03      2.05 o
  -1   8  13      607.62      604.13      7.83 o
   0   8  13     1427.89     1333.74     16.63 o
   1   8  13      606.94      601.84      7.29 o
   2   8  13      172.75      144.66      2.04 o
   3   8  13      257.83      251.63      3.22 o
   4   8  13      328.39      325.25      4.09 o
   5   8  13       23.40       26.20      1.07 o
   6   8  13        0.68        1.78      0.99 o
   7   8  13       35.38       39.17      4.21 o
  -6   9  13       61.63       65.43      2.07 o
  -5   9  13      113.97      116.68      2.13 o
  -4   9  13       20.60       23.53      0.90 o
  -3   9  13       93.82       93.43      1.61 o
  -2   9  13      397.74      386.57      4.61 o
  -1   9  13      209.56      191.59      2.92 o
   0   9  13      333.05      310.67      4.32 o
   1   9  13      213.77      196.54      2.92 o
   2   9  13      389.29      371.59      4.58 o
   3   9  13       90.59       91.62      1.59 o
   4   9  13       22.52       25.01      0.98 o
   5   9  13      117.48      120.45      3.05 o
   6   9  13       62.10       63.39      2.35 o
  -6  10  13       14.73       15.77      3.29 o
  -5  10  13       24.46       27.35      1.11 o
  -4  10  13       37.81       38.83      1.15 o
  -3  10  13      121.69      114.67      1.86 o
  -2  10  13      134.13      120.07      2.12 o
  -1  10  13       84.70       80.18      1.60 o
   0  10  13      529.74      493.87      6.58 o
   1  10  13       83.63       79.45      1.60 o
   2  10  13      131.10      120.06      1.86 o
   3  10  13      118.51      113.78      1.84 o
   4  10  13       39.14       40.54      1.14 o
   5  10  13       25.25       29.81      1.41 o
   6  10  13       14.99       19.59      3.68 o
  -6  11  13       11.56       10.65      3.02 o
  -5  11  13       12.89       15.99      1.12 o
  -4  11  13      115.31      119.56      2.06 o
  -3  11  13       21.11       21.75      0.88 o
  -2  11  13       20.74       21.65      0.93 o
  -1  11  13       40.40       43.93      1.20 o
   0  11  13      564.34      557.41      7.41 o
   1  11  13       40.35       45.00      1.21 o
   2  11  13       19.85       21.91      0.93 o
   3  11  13       20.16       22.47      0.87 o
   4  11  13      117.31      122.02      2.04 o
   5  11  13       11.83       14.02      1.11 o
   6  11  13       11.42       16.83      3.55 o
  -5  12  13      141.57      144.23      4.95 o
  -4  12  13       34.54       33.95      1.25 o
  -3  12  13       49.53       50.96      1.33 o
  -2  12  13        9.43        9.68      0.78 o
  -1  12  13      254.73      246.68      3.71 o
   0  12  13       60.01       67.96      1.87 o
   1  12  13      253.92      248.21      3.70 o
   2  12  13        9.24        9.83      0.76 o
   3  12  13       47.49       51.37      1.26 o
   4  12  13       33.17       34.00      1.08 o
   5  12  13      144.43      148.69      5.28 o
  -5  13  13        1.04        3.08      2.30 o
  -4  13  13      110.14      117.47      2.40 o
  -3  13  13       19.25       20.62      1.01 o
  -2  13  13        9.29       10.88      0.82 o
  -1  13  13       34.08       39.07      1.22 o
   0  13  13      484.53      487.82      6.68 o
   1  13  13       34.37       39.84      1.25 o
   2  13  13        9.13       11.15      0.81 o
   3  13  13       20.33       20.84      0.93 o
   4  13  13      109.44      114.44      2.31 o
   5  13  13        0.98        0.13      2.63 o
  -4  14  13       15.76       15.24      2.11 o
  -3  14  13       23.06       26.51      1.99 o
  -2  14  13       52.47       52.37      1.43 o
  -1  14  13       19.55       21.90      1.01 o
   0  14  13       20.42       21.97      1.02 o
   1  14  13       20.09       24.09      1.17 o
   2  14  13       50.13       52.32      1.40 o
   3  14  13       24.55       25.31      1.41 o
   4  14  13       15.97       14.27      2.08 o
  -3  15  13        4.36        3.02      1.83 o
  -2  15  13       26.31       31.87      2.64 o
  -1  15  13        8.34       12.09      0.94 o
   0  15  13        1.39        1.49      0.81 o
   1  15  13        7.60       11.81      0.84 o
   2  15  13       26.27       31.32      2.15 o
   3  15  13        4.09        2.23      2.10 o
  -2  16  13       43.82       43.64      4.07 o
  -1  16  13       34.03       37.59      2.12 o
   0  16  13       10.95       19.15      1.82 o
   1  16  13       33.04       37.14      2.40 o
   2  16  13       45.07       44.82      4.21 o
   0   0  14     2643.53     2749.49     58.44 o
   1   0  14      602.17      684.05      8.02 o
   2   0  14      100.87       75.03      1.09 o
   3   0  14       16.09       15.60      0.59 o
   4   0  14      748.76      726.11     10.02 o
   5   0  14       29.67       29.64      1.24 o
   6   0  14       81.63       78.35      3.87 o
   7   0  14        5.40        5.09      0.96 o
  -7   1  14       61.16       64.43      2.45 o
  -6   1  14       34.07       36.04      2.56 o
  -5   1  14       78.00       76.37      1.72 o
  -4   1  14       23.90       29.72      0.75 o
  -3   1  14      644.68      621.79      6.95 o
  -2   1  14       97.51      107.42      1.37 o
  -1   1  14      139.23      158.80      2.08 o
   0   1  14     1492.84     1632.40     21.53 o
   1   1  14      142.19      159.80      2.07 o
   2   1  14       92.57      104.30      1.41 o
   3   1  14      629.02      615.65      6.53 o
   4   1  14       23.66       29.31      1.08 o
   5   1  14       83.93       81.97      1.86 o
   6   1  14       33.17       33.48      1.51 o
   7   1  14       61.64       60.99      1.81 o
  -7   2  14       25.27       29.93      1.85 o
  -6   2  14       22.11       24.43      1.30 o
  -5   2  14       88.17       83.50      1.79 o
  -4   2  14       81.32       89.38      1.82 o
  -3   2  14       85.34       77.20      1.21 o
  -2   2  14      851.51      883.25      9.06 o
  -1   2  14       92.32       96.53      1.69 o
   0   2  14      104.97      113.62      2.78 o
   1   2  14       90.90       97.60      1.99 o
   2   2  14      822.73      846.68      9.41 o
   3   2  14       87.19       77.83      1.20 o
   4   2  14       82.75       92.48      2.00 o
   5   2  14       86.29       81.12      1.80 o
   6   2  14       21.99       21.17      1.30 o
   7   2  14       24.07       25.53      1.53 o
  -7   3  14       77.41       85.80      2.54 o
  -6   3  14       18.39       19.91      1.28 o
  -5   3  14      281.01      280.67      4.28 o
  -4   3  14        4.07        7.37      0.59 o
  -3   3  14      771.39      718.61      7.61 o
  -2   3  14      878.46      899.69      8.09 o
  -1   3  14      741.55      844.90      8.91 o
   0   3  14      609.57      717.13      8.89 o
   1   3  14      745.50      837.94      7.61 o
   2   3  14      884.43      901.08      9.43 o
   3   3  14      769.44      713.67      7.91 o
   4   3  14        3.54        7.49      0.70 o
   5   3  14      278.72      283.03      4.29 o
   6   3  14       19.78       23.15      1.38 o
   7   3  14       78.69       84.07      2.49 o
  -7   4  14        2.39        2.90      1.62 o
  -6   4  14       46.30       46.93      1.82 o
  -5   4  14       16.63       20.99      1.04 o
  -4   4  14       93.07       88.76      1.53 o
  -3   4  14        3.81        3.87      0.48 o
  -2   4  14      869.68      895.01      8.59 o
  -1   4  14      831.00      892.44      8.86 o
   0   4  14       37.34       40.47      0.82 o
   1   4  14      813.71      854.16      8.50 o
   2   4  14      861.47      882.29      8.69 o
   3   4  14        4.64        4.09      0.48 o
   4   4  14       93.25       90.74      1.53 o
   5   4  14       16.73       19.15      1.02 o
   6   4  14       48.10       49.43      1.84 o
   7   4  14        2.21        0.13      1.64 o
  -7   5  14        0.38        0.14      1.58 o
  -6   5  14       61.52       64.03      2.16 o
  -5   5  14      243.21      233.09      4.55 o
  -4   5  14      507.62      488.30      5.90 o
  -3   5  14       25.42       22.12      0.75 o
  -2   5  14      417.77      397.58      4.04 o
  -1   5  14       17.30       15.75      0.54 o
   0   5  14        0.11        1.37      0.31 o
   1   5  14       18.96       16.92      0.51 o
   2   5  14      424.86      399.77      4.22 o
   3   5  14       22.69       18.62      0.69 o
   4   5  14      506.55      487.83      5.90 o
   5   5  14      238.58      226.65      3.67 o
   6   5  14       60.20       64.97      3.26 o
   7   5  14        0.14        1.47      1.74 o
  -7   6  14       44.76       45.66      3.06 o
  -6   6  14       28.66       35.71      1.57 o
  -5   6  14      120.79      124.65      2.43 o
  -4   6  14      149.38      140.61      2.15 o
  -3   6  14      123.78      118.65      1.80 o
  -2   6  14      353.39      322.90      3.95 o
  -1   6  14      109.05      108.45      1.49 o
   0   6  14        3.67        7.16      0.41 o
   1   6  14      106.95      102.61      1.26 o
   2   6  14      351.75      315.16      3.92 o
   3   6  14      120.58      113.92      1.78 o
   4   6  14      150.71      142.37      2.15 o
   5   6  14      122.87      125.06      2.74 o
   6   6  14       29.34       34.29      1.61 o
   7   6  14       44.47       49.16      4.60 o
  -7   7  14       49.76       75.58      5.26 o
  -6   7  14        7.68        9.38      1.15 o
  -5   7  14       93.41       93.93      2.08 o
  -4   7  14      345.76      336.68      4.70 o
  -3   7  14        8.71        8.86      0.70 o
  -2   7  14       44.07       42.35      1.03 o
  -1   7  14       56.71       64.69      1.21 o
   0   7  14       51.23       47.46      0.92 o
   1   7  14       56.88       64.52      1.18 o
   2   7  14       42.46       42.88      0.92 o
   3   7  14        9.63       10.31      0.66 o
   4   7  14      339.03      329.07      4.70 o
   5   7  14       95.75       94.29      2.12 o
   6   7  14        9.37        9.96      1.11 o
   7   7  14       49.56       55.21      5.00 o
  -6   8  14       99.48      107.79      2.25 o
  -5   8  14       46.18       47.62      1.58 o
  -4   8  14       16.30       20.85      0.96 o
  -3   8  14      514.31      483.29      5.68 o
  -2   8  14      176.60      169.23      2.32 o
  -1   8  14      145.56      147.96      2.31 o
   0   8  14        6.54       10.36      0.69 o
   1   8  14      140.82      138.82      2.27 o
   2   8  14      177.48      169.65      2.32 o
   3   8  14      510.57      471.32      5.64 o
   4   8  14       17.26       22.67      1.01 o
   5   8  14       47.72       51.99      1.42 o
   6   8  14       99.42      104.61      2.92 o
  -6   9  14       23.24       25.98      1.57 o
  -5   9  14       16.25       17.04      0.96 o
  -4   9  14      306.15      285.32      3.72 o
  -3   9  14      212.08      204.44      2.80 o
  -2   9  14       62.54       57.97      1.28 o
  -1   9  14       96.83       91.68      1.86 o
   0   9  14       60.31       57.90      1.33 o
   1   9  14      100.98       94.67      1.72 o
   2   9  14       61.05       57.95      1.21 o
   3   9  14      210.44      204.23      2.78 o
   4   9  14      306.89      282.09      3.68 o
   5   9  14       16.71       18.92      1.00 o
   6   9  14       23.26       26.68      1.86 o
  -6  10  14       27.01       27.21      3.68 o
  -5  10  14       23.19       25.10      1.08 o
  -4  10  14       26.22       27.99      0.99 o
  -3  10  14      201.64      200.49      2.82 o
  -2  10  14       19.53       18.12      0.84 o
  -1  10  14       19.25       21.47      0.88 o
   0  10  14       45.57       52.04      1.32 o
   1  10  14       18.02       20.22      0.88 o
   2  10  14       18.99       18.17      0.75 o
   3  10  14      204.43      203.94      2.80 o
   4  10  14       25.86       28.59      0.98 o
   5  10  14       21.93       24.25      1.32 o
   6  10  14       26.13       30.63      3.94 o
  -5  11  14       46.69       44.03      1.38 o
  -4  11  14      291.90      306.67      4.00 o
  -3  11  14       32.86       29.05      1.01 o
  -2  11  14        6.83        8.51      0.75 o
  -1  11  14      125.32      116.11      2.07 o
   0  11  14       57.57       55.87      1.37 o
   1  11  14      122.45      113.51      2.08 o
   2  11  14        6.42        7.38      0.74 o
   3  11  14       34.52       32.59      1.01 o
   4  11  14      298.14      298.37      3.96 o
   5  11  14       47.07       47.48      1.75 o
  -5  12  14       33.52       35.75      2.60 o
  -4  12  14       31.89       28.69      1.08 o
  -3  12  14      134.54      136.92      2.50 o
  -2  12  14      105.66      104.29      2.02 o
  -1  12  14       78.62       80.88      1.69 o
   0  12  14      434.72      422.91      5.86 o
   1  12  14       76.51       76.40      1.70 o
   2  12  14      104.78      106.55      2.57 o
   3  12  14      139.51      145.17      2.23 o
   4  12  14       32.58       30.64      1.04 o
   5  12  14       32.43       33.26      3.94 o
  -4  13  14       22.18       23.89      1.20 o
  -3  13  14       40.72       38.92      1.30 o
  -2  13  14      175.12      167.05      2.79 o
  -1  13  14       65.15       63.09      1.53 o
   1  13  14       62.63       62.04      1.54 o
   2  13  14      171.60      159.10      2.75 o
   3  13  14       42.50       41.34      1.23 o
   4  13  14       24.03       26.78      1.17 o
  -4  14  14        7.51       12.65      1.99 o
  -3  14  14       21.09       21.17      1.56 o
  -2  14  14       75.96       74.01      1.75 o
  -1  14  14      156.81      156.49      2.72 o
   0  14  14        0.34        4.19      0.77 o
   1  14  14      153.75      154.57      2.72 o
   2  14  14       77.42       80.20      1.75 o
   3  14  14       23.26       27.47      1.46 o
   4  14  14        7.20        5.99      1.93 o
  -3  15  14        9.54       10.43      2.00 o
  -2  15  14       33.26       31.74      1.99 o
  -1  15  14      137.38      136.29      3.14 o
   0  15  14        7.71        9.03      0.87 o
   1  15  14      137.74      144.42      3.13 o
   2  15  14       32.59       34.93      2.05 o
   3  15  14       10.41       13.44      2.17 o
  -1  16  14       55.18       57.10      3.55 o
   0  16  14      117.62      129.03      5.16 o
   1  16  14       53.96       53.73      3.25 o
   2  16  14       33.94       45.22      4.21 o
   1   0  15      508.61      495.88      7.16 o
   2   0  15       79.50       77.92      1.09 o
   3   0  15        1.01        0.41      0.27 o
   4   0  15      709.67      666.97      8.05 o
   5   0  15       16.06       19.36      1.08 o
   6   0  15        5.62        4.89      1.03 o
   7   0  15       14.58       16.81      1.15 o
  -7   1  15       12.07       14.97      1.32 o
  -6   1  15      172.26      174.87      3.56 o
  -5   1  15       11.82       11.31      0.92 o
  -4   1  15      161.07      160.50      2.15 o
  -3   1  15      172.92      159.86      2.01 o
  -2   1  15      235.61      223.98      2.60 o
  -1   1  15      599.52      624.91      7.32 o
   0   1  15      198.02      229.01      4.46 o
   1   1  15      591.05      619.18      7.32 o
   2   1  15      243.90      230.41      2.60 o
   3   1  15      176.70      165.36      1.80 o
   4   1  15      157.74      153.28      2.31 o
   5   1  15       12.44       13.02      0.92 o
   6   1  15      176.69      180.91      3.03 o
   7   1  15       11.79       14.57      1.09 o
  -7   2  15       18.22       18.48      1.37 o
  -6   2  15        8.57        8.53      1.11 o
  -5   2  15      114.88      116.76      2.55 o
  -4   2  15       34.71       32.78      0.90 o
  -3   2  15     1200.15     1208.08     12.67 o
  -2   2  15      185.11      203.36      2.35 o
  -1   2  15     1286.61     1259.81     14.67 o
   0   2  15     1194.64     1236.39     14.23 o
   1   2  15     1295.32     1281.09     17.21 o
   2   2  15      181.13      200.05      2.35 o
   3   2  15     1208.21     1227.83     11.57 o
   4   2  15       34.17       31.82      1.09 o
   5   2  15      119.20      124.72      2.29 o
   6   2  15        8.62        8.62      1.13 o
   7   2  15       18.15       16.64      1.25 o
  -7   3  15        3.66        4.71      1.14 o
  -6   3  15      303.64      306.59      5.45 o
  -5   3  15      116.81      116.65      2.27 o
  -4   3  15      449.60      423.79      5.11 o
  -3   3  15      120.45      102.75      1.54 o
  -2   3  15      118.17      130.12      1.54 o
  -1   3  15      268.72      281.49      3.49 o
   0   3  15      114.43      130.84      1.75 o
   1   3  15      264.78      279.77      2.87 o
   2   3  15      123.47      135.26      1.65 o
   3   3  15      120.10      102.56      1.47 o
   4   3  15      442.90      419.42      5.46 o
   5   3  15      119.89      123.09      2.30 o
   6   3  15      308.92      310.43      5.49 o
   7   3  15        3.83        3.19      1.16 o
  -7   4  15        7.56        4.93      1.67 o
  -6   4  15       19.00       18.79      1.29 o
  -5   4  15      142.92      147.66      2.83 o
  -4   4  15       53.81       48.49      1.14 o
  -3   4  15      337.26      345.45      4.20 o
  -2   4  15      900.12      903.44      8.73 o
  -1   4  15      338.33      345.65      3.93 o
   0   4  15       49.74       53.40      1.03 o
   1   4  15      346.30      351.33      3.82 o
   2   4  15      902.31      902.26      8.84 o
   3   4  15      331.88      338.05      4.19 o
   4   4  15       53.83       50.58      1.12 o
   5   4  15      140.27      147.32      2.65 o
   6   4  15       18.69       19.80      1.79 o
   7   4  15        7.72        2.33      1.80 o
  -7   5  15       65.05       71.44      7.43 o
  -6   5  15      194.23      192.14      4.53 o
  -5   5  15       95.37      105.17      2.75 o
  -4   5  15       33.04       35.88      1.01 o
  -3   5  15      309.00      310.03      3.83 o
  -2   5  15       15.62       21.11      0.58 o
  -1   5  15       15.31       12.61      0.53 o
   0   5  15       77.82       72.80      1.06 o
   1   5  15       16.68       14.35      0.46 o
   2   5  15       14.45       19.50      0.59 o
   3   5  15      303.28      300.08      3.82 o
   4   5  15       30.01       31.50      0.97 o
   5   5  15      100.51      105.39      2.14 o
   6   5  15      192.12      193.91      5.68 o
   7   5  15       64.11       69.54      5.39 o
  -7   6  15        3.32        0.26      2.50 o
  -6   6  15      194.08      195.90      3.89 o
  -5   6  15      111.88      110.96      3.12 o
  -4   6  15       49.06       48.10      1.24 o
  -3   6  15      147.25      131.99      1.99 o
  -2   6  15      341.76      349.95      4.20 o
  -1   6  15       87.84       85.73      1.37 o
   0   6  15     1423.19     1424.06     13.83 o
   1   6  15       90.70       86.50      1.17 o
   2   6  15      331.38      333.17      4.19 o
   3   6  15      148.01      134.72      2.01 o
   4   6  15       50.87       48.73      1.21 o
   5   6  15      112.02      108.19      2.71 o
   6   6  15      193.93      194.47      3.91 o
   7   6  15        3.20        0.92      2.50 o
  -7   7  15      129.99      147.88      7.62 o
  -6   7  15       22.71       23.62      1.48 o
  -5   7  15       82.03       83.83      1.84 o
  -4   7  15       17.23       19.57      0.93 o
  -3   7  15       44.35       39.79      1.14 o
  -2   7  15       19.92       19.77      0.80 o
  -1   7  15      229.70      207.08      3.06 o
   0   7  15        2.25        4.57      0.57 o
   1   7  15      227.42      210.41      2.71 o
   2   7  15       20.12       20.69      0.75 o
   3   7  15       41.19       36.58      1.03 o
   4   7  15       16.99       19.29      0.91 o
   5   7  15       87.10       87.88      2.76 o
   6   7  15       21.75       22.55      1.38 o
   7   7  15      127.33      147.62      7.76 o
  -6   8  15       78.87       86.88      2.42 o
  -5   8  15       66.99       69.79      1.73 o
  -4   8  15      213.36      201.87      3.23 o
  -3   8  15       77.49       71.70      1.45 o
  -2   8  15       57.31       51.79      1.10 o
  -1   8  15      560.94      523.58      6.97 o
   0   8  15      644.22      610.09      7.92 o
   1   8  15      573.60      537.20      6.98 o
   2   8  15       52.80       46.75      1.08 o
   3   8  15       75.31       72.99      1.38 o
   4   8  15      219.62      213.02      2.86 o
   5   8  15       69.63       76.62      2.08 o
   6   8  15       77.62       82.62      2.38 o
  -6   9  15       27.20       32.90      1.54 o
  -5   9  15      149.53      157.65      2.84 o
  -4   9  15       77.59       87.49      1.66 o
  -3   9  15       28.51       28.38      0.93 o
  -2   9  15       78.01       72.95      1.46 o
  -1   9  15      168.02      163.80      2.61 o
   0   9  15      137.62      134.10      2.23 o
   1   9  15      169.45      168.09      3.14 o
   2   9  15       79.82       72.54      1.37 o
   3   9  15       25.59       26.84      0.90 o
   4   9  15       77.47       86.90      1.63 o
   5   9  15      154.55      158.93      2.78 o
   6   9  15       26.93       31.62      2.38 o
  -6  10  15        6.23        6.44      2.76 o
  -5  10  15       77.05       78.48      1.76 o
  -4  10  15       38.69       34.75      1.12 o
  -3  10  15        4.32        7.51      0.70 o
  -2  10  15      170.63      157.66      2.60 o
  -1  10  15      195.90      183.41      2.90 o
   0  10  15     1034.05     1051.60     13.40 o
   1  10  15      196.34      183.45      2.88 o
   2  10  15      172.44      159.68      2.43 o
   3  10  15        3.90        6.87      0.66 o
   4  10  15       39.34       37.51      1.13 o
   5  10  15       76.06       79.93      2.21 o
   6  10  15        5.87        9.60      3.15 o
  -5  11  15       32.80       35.50      1.31 o
  -4  11  15       44.60       49.38      1.33 o
  -3  11  15       74.18       72.05      1.85 o
  -2  11  15       33.55       32.41      1.12 o
  -1  11  15       93.21       93.37      1.87 o
   0  11  15        5.75        6.61      0.72 o
   1  11  15       93.44       94.08      1.85 o
   2  11  15       34.47       32.41      1.18 o
   3  11  15       74.94       71.17      1.46 o
   4  11  15       44.01       49.91      1.29 o
   5  11  15       31.93       34.87      1.83 o
  -5  12  15        0.54       -0.16      1.67 o
  -4  12  15        6.89        6.75      0.79 o
  -3  12  15      163.07      157.72      2.76 o
  -2  12  15       41.40       41.40      1.29 o
  -1  12  15      111.76      114.48      2.14 o
   0  12  15      402.34      391.67      5.50 o
   1  12  15      112.11      115.59      2.16 o
   2  12  15       41.08       41.82      1.28 o
   3  12  15      163.31      161.78      2.58 o
   4  12  15        6.86        6.01      0.73 o
   5  12  15        0.67        1.97      2.63 o
  -4  13  15        1.67       -0.55      0.89 o
  -3  13  15       14.23       16.42      0.97 o
  -2  13  15      117.89      115.04      2.24 o
  -1  13  15       92.88       89.70      1.89 o
   0  13  15      159.52      155.58      2.69 o
   1  13  15       93.34       92.75      1.91 o
   2  13  15      119.18      118.58      3.40 o
   3  13  15       12.71       13.52      0.89 o
   4  13  15        1.59        1.79      0.74 o
  -4  14  15       47.38       58.03      6.05 o
  -3  14  15       75.08       74.06      7.17 o
  -2  14  15       40.98       42.26      1.37 o
  -1  14  15       80.37       80.24      1.82 o
   0  14  15      227.95      224.35      3.57 o
   1  14  15       82.30       81.68      1.84 o
   2  14  15       41.63       44.63      1.36 o
   3  14  15       74.58       78.29      2.43 o
   4  14  15       49.00       54.29      3.25 o
  -3  15  15       11.00        7.89      2.76 o
  -2  15  15       13.85       15.70      1.60 o
  -1  15  15       32.15       34.86      1.82 o
   0  15  15        9.47        8.41      0.91 o
   1  15  15       32.88       35.83      1.50 o
   2  15  15       14.51       19.04      1.58 o
   3  15  15       10.47       11.08      1.90 o
   0  16  15       31.35       36.90      2.88 o
   1  16  15        5.86        4.86      2.76 o
   0   0  16        2.09        8.44      0.83 o
   1   0  16      618.59      587.76      6.96 o
   2   0  16      183.48      173.11      2.05 o
   3   0  16        4.56        2.65      0.31 o
   4   0  16      162.93      158.51      2.33 o
   5   0  16      350.59      348.39      5.81 o
   6   0  16       32.11       32.96      1.27 o
   7   0  16       72.44       79.99      2.02 o
  -7   1  16      142.86      151.78      2.88 o
  -6   1  16       19.15       21.86      1.31 o
  -5   1  16      105.99      106.67      2.41 o
  -4   1  16      260.03      262.25      3.49 o
  -3   1  16       28.65       29.03      0.71 o
  -2   1  16     1490.64     1478.90     16.26 o
  -1   1  16      122.87      134.32      2.19 o
   0   1  16        1.81        3.83      0.45 o
   1   1  16      123.42      134.78      1.83 o
   2   1  16     1494.18     1503.90     15.42 o
   3   1  16       25.95       27.05      0.60 o
   4   1  16      258.36      261.51      3.51 o
   5   1  16      105.07      108.85      2.45 o
   6   1  16       18.50       18.69      1.06 o
   7   1  16      142.83      150.29      2.87 o
  -7   2  16       56.79       60.49      2.12 o
  -6   2  16      120.15      119.03      2.76 o
  -5   2  16      365.14      350.32      6.84 o
  -4   2  16       48.26       54.15      1.13 o
  -3   2  16      259.41      267.81      3.15 o
  -2   2  16      193.25      169.51      2.01 o
  -1   2  16      301.34      312.81      4.42 o
   0   2  16      758.44      815.88      9.52 o
   1   2  16      299.65      303.80      3.42 o
   2   2  16      186.27      159.66      2.00 o
   3   2  16      269.65      280.91      2.85 o
   4   2  16       49.72       52.21      1.35 o
   5   2  16      360.22      347.35      5.25 o
   6   2  16      119.66      113.79      2.75 o
   7   2  16       58.62       61.21      1.81 o
  -7   3  16       63.17       64.64      2.87 o
  -6   3  16       49.02       44.50      1.77 o
  -5   3  16       26.45       27.38      1.31 o
  -4   3  16      276.99      269.80      3.44 o
  -3   3  16      354.66      381.40      4.37 o
  -2   3  16      409.83      432.74      4.53 o
  -1   3  16       24.05       28.88      0.97 o
   0   3  16      206.55      201.71      2.43 o
   1   3  16       23.69       28.28      0.56 o
   2   3  16      428.52      443.10      4.76 o
   3   3  16      349.25      372.48      4.28 o
   4   3  16      270.98      263.45      3.67 o
   5   3  16       23.91       22.82      1.07 o
   6   3  16       47.51       45.42      1.78 o
   7   3  16       62.39       60.91      3.72 o
  -7   4  16       10.98       10.42      1.80 o
  -6   4  16       19.79       20.69      1.32 o
  -5   4  16       26.37       30.04      1.16 o
  -4   4  16       67.36       58.55      1.21 o
  -3   4  16      430.43      386.32      4.77 o
  -2   4  16      164.79      167.77      1.93 o
  -1   4  16      129.78      129.17      2.38 o
   0   4  16     1513.32     1546.95     20.50 o
   1   4  16      129.29      125.65      1.57 o
   2   4  16      157.26      158.13      1.95 o
   3   4  16      438.11      399.25      4.78 o
   4   4  16       63.53       54.74      1.18 o
   5   4  16       24.69       25.34      1.12 o
   6   4  16       19.94       19.30      1.33 o
   7   4  16       11.32        9.36      2.56 o
  -7   5  16       26.29       22.48      2.28 o
  -6   5  16        2.70        3.70      1.15 o
  -5   5  16       18.81       18.58      1.03 o
  -4   5  16      130.07      131.29      2.01 o
  -3   5  16       68.47       56.27      1.19 o
  -2   5  16      337.16      300.82      3.58 o
  -1   5  16      725.13      724.50      8.62 o
   0   5  16     1658.42     1700.96     20.10 o
   1   5  16      741.88      737.04      7.48 o
   2   5  16      348.21      305.19      3.76 o
   3   5  16       71.76       58.27      1.19 o
   4   5  16      125.97      124.27      1.97 o
   5   5  16       20.69       21.88      1.05 o
   6   5  16        2.18        2.27      1.17 o
   7   5  16       26.51       26.16      3.42 o
  -7   6  16       80.52       90.96      5.78 o
  -6   6  16       11.35       14.22      1.32 o
  -5   6  16       66.30       68.47      1.96 o
  -4   6  16       37.16       41.75      1.17 o
  -3   6  16      812.21      735.14      8.58 o
  -2   6  16      532.29      474.71      5.68 o
  -1   6  16       52.13       47.57      1.09 o
   0   6  16     1226.14     1167.30     12.28 o
   1   6  16       56.71       49.99      1.06 o
   2   6  16      547.35      478.48      5.68 o
   3   6  16      809.48      733.07      8.59 o
   4   6  16       36.30       39.27      1.14 o
   5   6  16       63.17       66.44      2.12 o
   6   6  16       11.75       15.34      1.32 o
   7   6  16       81.85       94.78      6.18 o
  -7   7  16        0.33        1.58      2.37 o
  -6   7  16       19.29       21.06      1.44 o
  -5   7  16       32.32       34.61      1.34 o
  -4   7  16      202.82      194.62      3.05 o
  -3   7  16       24.56       27.07      0.99 o
  -2   7  16      459.05      404.55      5.44 o
  -1   7  16     1571.47     1472.09     18.45 o
   0   7  16        4.94        3.18      0.56 o
   1   7  16     1580.47     1483.49     18.45 o
   2   7  16      465.30      404.38      5.11 o
   3   7  16       25.99       28.95      0.99 o
   4   7  16      199.31      194.15      3.04 o
   5   7  16       34.09       37.59      1.53 o
   6   7  16       21.10       23.32      1.39 o
   7   7  16        0.22        3.29      3.02 o
  -6   8  16        0.74        0.53      1.19 o
  -5   8  16       24.99       24.56      1.11 o
  -4   8  16       50.41       51.34      1.42 o
  -3   8  16       25.23       24.88      0.87 o
  -2   8  16      190.64      179.34      2.79 o
  -1   8  16      287.70      274.88      3.90 o
   0   8  16      277.56      268.35      3.83 o
   1   8  16      295.68      274.18      3.91 o
   2   8  16      192.08      184.47      2.49 o
   3   8  16       25.53       24.97      0.85 o
   4   8  16       50.16       51.04      1.22 o
   5   8  16       24.28       24.21      1.07 o
   6   8  16        0.95        3.25      1.59 o
  -6   9  16       70.35       75.42      2.44 o
  -5   9  16        3.75        2.89      0.76 o
  -4   9  16      212.77      202.96      2.88 o
  -3   9  16       24.56       24.75      0.87 o
  -2   9  16       18.89       20.05      0.87 o
  -1   9  16      296.80      287.50      4.15 o
   0   9  16       28.85       26.05      0.97 o
   1   9  16      294.96      295.15      4.15 o
   2   9  16       18.04       19.29      0.76 o
   3   9  16       23.55       24.29      0.87 o
   4   9  16      211.31      203.37      2.85 o
   5   9  16        4.24        5.74      0.87 o
   6   9  16       73.53       82.31      4.38 o
  -6  10  16       10.98       14.68      1.98 o
  -5  10  16       78.20       80.26      1.70 o
  -4  10  16       24.57       24.86      0.98 o
  -3  10  16      239.18      232.63      3.17 o
  -2  10  16       82.90       81.04      1.69 o
  -1  10  16      205.88      197.94      3.04 o
   0  10  16       73.91       86.66      1.74 o
   1  10  16      200.74      191.83      3.03 o
   2  10  16       80.76       80.01      1.57 o
   3  10  16      242.17      232.56      3.15 o
   4  10  16       22.56       23.56      0.94 o
   5  10  16       76.84       80.14      2.25 o
   6  10  16       11.66       12.09      2.89 o
  -5  11  16       45.85       44.80      1.81 o
  -4  11  16       62.80       57.64      1.42 o
  -3  11  16       30.22       32.13      1.17 o
  -2  11  16       31.88       34.60      1.17 o
  -1  11  16      147.82      140.73      2.45 o
   0  11  16        0.94        1.39      0.64 o
   1  11  16      146.51      141.64      2.44 o
   2  11  16       30.58       31.12      1.19 o
   3  11  16       27.44       28.36      0.99 o
   4  11  16       62.87       57.06      1.38 o
   5  11  16       47.42       44.30      8.48 o
  -5  12  16       17.62       24.73      3.19 o
  -4  12  16       36.17       36.38      1.19 o
  -3  12  16       87.61       88.22      1.97 o
  -2  12  16       49.08       45.87      1.38 o
  -1  12  16      103.99      103.89      2.04 o
   0  12  16       22.92       23.05      1.05 o
   1  12  16       99.66      102.56      2.02 o
   2  12  16       50.78       49.02      1.38 o
   3  12  16       88.00       90.76      1.83 o
   4  12  16       34.05       33.17      1.13 o
   5  12  16       16.76       20.90      3.55 o
  -4  13  16       69.40       63.77      2.60 o
  -3  13  16       55.22       54.89      1.56 o
  -2  13  16        9.08       10.76      0.91 o
  -1  13  16       91.77       91.30      1.93 o
   0  13  16       41.79       45.59      1.37 o
   1  13  16       89.96       90.73      1.94 o
   2  13  16        8.51       12.59      1.12 o
   3  13  16       55.28       56.75      1.53 o
   4  13  16       71.10       68.74      2.10 o
  -3  14  16       47.48       50.79      2.07 o
  -2  14  16       40.36       39.38      1.68 o
  -1  14  16       47.03       44.86      1.67 o
   0  14  16      130.36      131.56      2.58 o
   1  14  16       44.19       43.46      1.37 o
   2  14  16       39.16       43.11      1.90 o
   3  14  16       47.39       46.77      1.70 o
  -2  15  16      151.93      153.22      4.46 o
  -1  15  16      120.13      123.08      3.24 o
   0  15  16       13.93       15.11      1.05 o
   1  15  16      116.78      122.85      3.22 o
   2  15  16      149.98      151.31      4.31 o
   1   0  17      273.26      271.94      3.40 o
   2   0  17      520.35      483.59      5.20 o
   3   0  17        3.26        5.30      0.34 o
   4   0  17       76.04       71.16      1.39 o
   5   0  17      327.25      292.40      5.03 o
   6   0  17      490.11      481.64      6.70 o
   7   0  17        2.06        2.13      0.89 o
  -7   1  17       39.01       42.29      1.55 o
  -6   1  17       77.85       79.45      2.29 o
  -5   1  17      252.97      238.43      4.64 o
  -4   1  17      157.50      147.09      2.33 o
  -3   1  17      237.88      221.72      2.65 o
  -2   1  17      362.28      349.97      4.06 o
  -1   1  17     1083.27     1005.85     13.53 o
   0   1  17      133.83       99.91      1.77 o
   1   1  17     1077.12     1014.15     11.74 o
   2   1  17      364.46      344.76      3.60 o
   3   1  17      241.26      228.15      2.47 o
   4   1  17      156.28      148.21      2.37 o
   5   1  17      251.90      239.01      3.61 o
   6   1  17       78.24       78.47      1.87 o
   7   1  17       38.97       44.49      1.55 o
  -7   2  17        9.28        6.62      1.34 o
  -6   2  17      233.69      227.73      4.31 o
  -5   2  17      182.81      185.99      3.30 o
  -4   2  17      307.84      288.12      3.69 o
  -3   2  17      151.77      149.96      1.93 o
  -2   2  17      236.91      230.59      2.76 o
  -1   2  17      149.44      141.38      2.33 o
   0   2  17      164.38      199.53      2.57 o
   1   2  17      150.85      143.24      1.96 o
   2   2  17      232.66      225.36      2.76 o
   3   2  17      153.64      151.85      1.71 o
   4   2  17      322.60      296.20      4.31 o
   5   2  17      181.60      184.96      3.29 o
   6   2  17      232.91      226.33      4.34 o
   7   2  17        9.59       10.04      1.29 o
  -7   3  17        2.78        1.84      1.34 o
  -6   3  17        9.97        9.93      1.15 o
  -5   3  17      369.82      358.41      5.34 o
  -4   3  17      117.22      116.45      1.81 o
  -3   3  17       13.84       16.47      0.62 o
  -2   3  17      388.48      385.21      4.05 o
  -1   3  17      550.66      530.14      7.48 o
   0   3  17      283.23      269.31      3.64 o
   1   3  17      569.25      550.53      5.55 o
   2   3  17      397.25      385.91      4.25 o
   3   3  17       10.75       13.13      0.55 o
   4   3  17      116.34      112.47      2.12 o
   5   3  17      371.65      368.71      5.36 o
   6   3  17       10.09        8.60      1.16 o
   7   3  17        2.75        1.43      1.86 o
  -7   4  17       13.61       12.83      2.37 o
  -6   4  17      104.64      100.40      2.74 o
  -5   4  17      140.89      141.89      2.61 o
  -4   4  17       66.09       67.65      1.34 o
  -3   4  17       99.32       96.91      1.68 o
  -2   4  17      236.99      218.18      2.59 o
  -1   4  17       68.09       68.51      1.28 o
   0   4  17      754.78      688.05      9.36 o
   1   4  17       67.70       66.38      1.46 o
   2   4  17      238.63      217.45      2.59 o
   3   4  17      103.77       97.49      1.58 o
   4   4  17       64.47       62.84      1.30 o
   5   4  17      139.88      139.88      2.59 o
   6   4  17      104.68      104.46      2.79 o
   7   4  17       14.05       16.56      3.29 o
  -7   5  17        0.60       -0.90      1.48 o
  -6   5  17        2.77        1.33      1.12 o
  -5   5  17        1.38        1.34      0.81 o
  -4   5  17      159.87      149.47      2.25 o
  -3   5  17      523.04      501.95      6.00 o
  -2   5  17      287.82      275.85      3.49 o
  -1   5  17      514.87      486.50      5.48 o
   0   5  17        3.73        8.92      0.68 o
   1   5  17      528.73      499.99      4.99 o
   2   5  17      297.85      279.47      3.50 o
   3   5  17      511.24      497.78      5.99 o
   4   5  17      158.20      153.73      2.25 o
   5   5  17        1.82        1.67      0.81 o
   6   5  17        2.69        2.03      1.15 o
   7   5  17        0.66       -0.66      2.63 o
  -7   6  17        6.99        9.73      2.63 o
  -6   6  17        8.87        8.68      1.17 o
  -5   6  17       87.13       83.07      2.15 o
  -4   6  17       91.52       90.49      1.80 o
  -3   6  17      127.78      124.98      1.97 o
  -2   6  17       74.26       59.96      1.20 o
  -1   6  17       81.89       86.88      1.63 o
   0   6  17       99.98      103.13      1.77 o
   1   6  17       80.05       84.47      1.43 o
   2   6  17       74.90       60.30      1.23 o
   3   6  17      129.05      127.08      1.95 o
   4   6  17       88.99       90.51      1.80 o
   5   6  17       85.05       81.96      2.19 o
   6   6  17        9.60       10.89      1.24 o
   7   6  17        6.15        2.89      2.76 o
  -6   7  17        9.27        9.99      1.17 o
  -5   7  17       71.00       69.25      2.06 o
  -4   7  17       24.70       26.24      1.04 o
  -3   7  17        6.09        8.51      0.74 o
  -2   7  17      464.87      459.09      6.06 o
  -1   7  17      613.53      576.98      7.45 o
   0   7  17      150.73      124.98      2.09 o
   1   7  17      605.44      559.78      7.43 o
   2   7  17      466.19      446.95      5.68 o
   3   7  17        7.07       11.21      0.75 o
   4   7  17       23.95       25.75      1.02 o
   5   7  17       70.13       69.39      2.03 o
   6   7  17        9.48        8.27      1.59 o
  -6   8  17       27.00       30.98      1.92 o
  -5   8  17       94.02       92.58      2.13 o
  -4   8  17       64.21       59.46      1.54 o
  -3   8  17      210.36      195.69      3.00 o
  -2   8  17       46.18       42.29      1.13 o
  -1   8  17       17.91       14.66      0.80 o
   0   8  17       45.44       46.73      1.21 o
   1   8  17       18.66       13.61      0.74 o
   2   8  17       46.67       43.15      1.05 o
   3   8  17      208.31      188.92      2.63 o
   4   8  17       66.23       64.39      1.37 o
   5   8  17       92.18       88.34      1.94 o
   6   8  17       28.07       33.84      1.95 o
  -6   9  17        6.31       10.66      1.48 o
  -5   9  17       51.56       53.27      1.90 o
  -4   9  17       51.18       49.82      1.30 o
  -3   9  17       48.50       50.52      1.22 o
  -2   9  17      138.48      124.38      2.18 o
  -1   9  17       39.96       41.23      1.18 o
   0   9  17      647.90      608.59      8.01 o
   1   9  17       38.04       40.86      1.17 o
   2   9  17      131.73      121.83      1.91 o
   3   9  17       49.67       54.57      1.23 o
   4   9  17       51.68       50.91      1.27 o
   5   9  17       49.94       50.56      1.51 o
   6   9  17        6.26       14.85      3.15 o
  -5  10  17       39.53       42.16      1.36 o
  -4  10  17       68.22       71.83      1.54 o
  -3  10  17       67.05       66.13      1.52 o
  -2  10  17       29.68       27.71      1.04 o
  -1  10  17       93.40       90.06      1.79 o
   0  10  17      280.95      261.77      3.86 o
   1  10  17       94.84       91.50      1.81 o
   2  10  17       29.85       29.45      0.99 o
   3  10  17       68.77       69.93      1.44 o
   4  10  17       68.37       70.50      1.51 o
   5  10  17       40.68       40.81      1.53 o
  -5  11  17        5.19        5.63      1.08 o
  -4  11  17       13.28       13.85      0.88 o
  -3  11  17       95.42       93.96      1.98 o
  -2  11  17      235.19      237.04      4.38 o
  -1  11  17       78.19       71.86      1.64 o
   0  11  17        6.35        7.56      0.75 o
   1  11  17       78.71       70.72      1.62 o
   2  11  17      235.70      229.42      4.10 o
   3  11  17       95.60       93.93      1.74 o
   4  11  17       12.61       14.34      0.85 o
   5  11  17        4.89        5.32      1.85 o
  -5  12  17       73.79       72.90      4.36 o
  -4  12  17       48.61       51.06      1.62 o
  -3  12  17      178.59      173.48      4.07 o
  -2  12  17       63.20       63.64      1.61 o
  -1  12  17       74.12       70.99      1.68 o
   0  12  17       11.01       12.00      0.97 o
   1  12  17       73.09       72.86      1.68 o
   2  12  17       63.95       62.46      1.61 o
   3  12  17      178.74      177.22      2.79 o
   4  12  17       47.88       49.53      1.45 o
   5  12  17       75.23       84.39      5.65 o
  -4  13  17       15.35       16.49      2.17 o
  -3  13  17       10.07       11.29      1.00 o
  -2  13  17      192.09      185.18      3.18 o
  -1  13  17       46.57       47.28      1.44 o
   0  13  17       79.06       83.24      1.85 o
   1  13  17       47.20       47.23      1.41 o
   2  13  17      192.27      197.99      4.42 o
   3  13  17        9.92       11.54      0.97 o
   4  13  17       15.45       18.60      1.54 o
  -3  14  17        2.04        2.84      2.28 o
  -2  14  17       49.44       45.24      1.93 o
  -1  14  17        9.57       12.73      1.02 o
   0  14  17       52.35       54.79      1.55 o
   1  14  17        9.24       10.61      0.90 o
   2  14  17       50.42       48.46      1.65 o
   3  14  17        2.09        3.98      2.69 o
  -2  15  17        2.39        7.12      2.02 o
  -1  15  17       18.22       18.36      2.09 o
   0  15  17       17.76       21.27      2.32 o
   1  15  17       18.78       21.60      1.64 o
   2  15  17        2.53        4.80      1.77 o
   0   0  18      138.74      127.52      3.04 o
   1   0  18       57.65       68.29      1.13 o
   2   0  18      471.85      447.72      4.86 o
   3   0  18     2177.44     2041.13     20.06 o
   4   0  18      119.29      117.07      1.89 o
   5   0  18        0.49       -0.05      0.79 o
   6   0  18        7.19       10.08      0.93 o
   7   0  18       40.26       41.35      1.82 o
  -7   1  18        1.37       -0.71      1.48 o
  -6   1  18       10.58        9.96      1.12 o
  -5   1  18       40.06       41.44      2.14 o
  -4   1  18       26.24       19.41      0.87 o
  -3   1  18      253.99      236.21      2.75 o
  -2   1  18      558.29      577.92      7.17 o
  -1   1  18       31.45       41.47      1.29 o
   0   1  18      338.34      332.06      4.78 o
   1   1  18       32.76       42.22      1.49 o
   2   1  18      557.82      574.68      5.61 o
   3   1  18      249.14      229.63      2.28 o
   4   1  18       27.88       20.65      0.77 o
   5   1  18       37.93       36.59      1.32 o
   6   1  18       10.59        9.85      0.92 o
   7   1  18        1.18       -1.81      1.22 o
  -7   2  18       36.40       39.29      7.30 o
  -6   2  18       11.56       13.63      1.16 o
  -5   2  18        8.50        9.58      0.94 o
  -4   2  18      196.10      184.92      2.97 o
  -3   2  18      294.02      287.94      3.31 o
  -2   2  18      198.42      193.93      2.28 o
  -1   2  18       12.09       11.42      0.72 o
   0   2  18      392.28      381.29      4.62 o
   1   2  18       13.32       13.05      0.77 o
   2   2  18      188.65      183.95      2.27 o
   3   2  18      295.70      288.30      2.99 o
   4   2  18      192.82      180.07      2.94 o
   5   2  18        9.19       12.37      1.06 o
   6   2  18       12.23       13.67      0.97 o
   7   2  18       33.62       33.71      2.04 o
  -6   3  18       31.83       30.90      1.47 o
  -5   3  18      169.22      171.81      2.95 o
  -4   3  18      243.63      230.49      3.27 o
  -3   3  18       96.03       94.40      1.52 o
  -2   3  18      559.76      561.37      6.05 o
  -1   3  18      238.64      230.72      3.45 o
   0   3  18      586.14      534.23      6.85 o
   1   3  18      233.55      225.10      2.63 o
   2   3  18      566.65      561.42      6.31 o
   3   3  18       95.18       92.09      1.51 o
   4   3  18      240.30      227.76      3.54 o
   5   3  18      165.34      165.71      2.94 o
   6   3  18       30.45       30.44      1.88 o
   7   3  18        8.14        8.77      2.63 o
  -6   4  18       13.21       12.16      1.22 o
  -5   4  18      174.51      177.91      3.04 o
  -4   4  18      208.10      200.57      2.98 o
  -3   4  18       39.45       38.39      0.98 o
  -2   4  18      391.54      367.94      4.11 o
  -1   4  18      589.17      578.66      6.99 o
   0   4  18       20.45       20.74      1.18 o
   1   4  18      587.99      587.57      6.26 o
   2   4  18      394.18      368.37      4.11 o
   3   4  18       42.49       40.09      1.00 o
   4   4  18      210.97      204.19      3.25 o
   5   4  18      172.47      173.48      3.04 o
   6   4  18       12.66       11.95      1.26 o
   7   4  18        9.51        9.60      2.63 o
  -6   5  18       44.00       43.14      2.05 o
  -5   5  18      138.91      134.94      2.90 o
  -4   5  18       73.72       74.03      1.47 o
  -3   5  18      216.63      209.28      2.84 o
  -2   5  18      588.13      550.97      6.59 o
  -1   5  18      384.64      365.45      4.62 o
   0   5  18       11.31       15.28      0.79 o
   1   5  18      394.25      377.36      4.50 o
   2   5  18      597.56      565.17      6.60 o
   3   5  18      218.01      210.94      2.84 o
   4   5  18       75.48       76.98      1.45 o
   5   5  18      138.75      135.65      2.91 o
   6   5  18       42.65       41.48      2.00 o
   7   5  18       12.64        9.33      3.02 o
  -6   6  18       41.43       40.00      2.79 o
  -5   6  18       71.74       72.72      2.18 o
  -4   6  18      136.27      140.86      2.37 o
  -3   6  18      231.41      220.16      3.12 o
  -2   6  18      191.61      186.53      2.54 o
  -1   6  18       71.74       64.64      1.37 o
   0   6  18      540.67      544.51      6.74 o
   1   6  18       67.36       58.92      1.35 o
   2   6  18      193.63      185.07      2.54 o
   3   6  18      232.65      219.48      3.10 o
   4   6  18      134.49      136.41      2.36 o
   5   6  18       73.64       75.88      2.08 o
   6   6  18       41.74       40.48      1.98 o
  -6   7  18       43.19       42.09      2.44 o
  -5   7  18       47.32       48.49      2.16 o
  -4   7  18       56.48       56.14      1.45 o
  -3   7  18      137.61      138.98      2.34 o
  -2   7  18      392.92      359.63      6.18 o
  -1   7  18       84.65       83.67      1.65 o
   0   7  18      399.80      346.01      4.76 o
   1   7  18       91.65       88.37      1.66 o
   2   7  18      390.62      360.52      4.63 o
   3   7  18      137.59      138.36      2.33 o
   4   7  18       59.75       59.43      1.45 o
   5   7  18       47.09       47.75      1.76 o
   6   7  18       43.25       47.58      2.47 o
  -6   8  18      138.75      155.39      4.34 o
  -5   8  18      200.42      199.18      3.87 o
  -4   8  18      115.53      118.98      2.23 o
  -3   8  18       22.22       19.64      0.93 o
  -2   8  18       13.46       17.21      0.86 o
  -1   8  18      197.84      185.89      2.86 o
   0   8  18      109.11       92.25      1.75 o
   1   8  18      191.54      178.62      2.82 o
   2   8  18       14.58       19.05      0.75 o
   3   8  18       23.79       20.60      0.81 o
   4   8  18      116.62      119.79      2.07 o
   5   8  18      197.18      197.60      3.27 o
   6   8  18      140.45      152.97      4.14 o
  -6   9  18      129.13      142.76      5.26 o
  -5   9  18       55.77       62.84      2.18 o
  -4   9  18       18.95       21.46      0.92 o
  -3   9  18      177.86      167.26      2.46 o
  -2   9  18      134.80      120.65      2.18 o
  -1   9  18        4.10        3.22      0.65 o
   0   9  18      150.59      159.20      2.59 o
   1   9  18        2.63        1.62      0.65 o
   2   9  18      136.86      126.60      2.06 o
   3   9  18      179.79      169.26      2.45 o
   4   9  18       17.12       18.41      0.87 o
   5   9  18       57.29       61.54      1.66 o
   6   9  18      130.15      151.04      7.76 o
  -5  10  18      112.96      121.28      2.60 o
  -4  10  18       32.86       32.23      1.10 o
  -3  10  18       13.66       13.64      0.87 o
  -2  10  18       34.83       37.49      1.22 o
  -1  10  18       22.49       26.59      1.04 o
   0  10  18       15.49       19.63      0.91 o
   1  10  18       23.48       27.65      1.02 o
   2  10  18       36.90       40.10      1.23 o
   3  10  18       15.09       14.96      0.81 o
   4  10  18       30.40       30.18      1.04 o
   5  10  18      111.97      118.09      2.76 o
  -5  11  18       87.92       87.23      2.72 o
  -4  11  18        6.41        7.23      0.79 o
  -3  11  18      133.74      135.02      2.48 o
  -2  11  18       42.49       44.32      1.38 o
  -1  11  18      219.81      212.18      3.39 o
   0  11  18      141.55      147.31      2.53 o
   1  11  18      227.00      218.80      3.95 o
   2  11  18       42.54       45.96      1.71 o
   3  11  18      128.74      129.13      2.15 o
   4  11  18        5.88        6.45      0.75 o
   5  11  18       88.64       92.28      5.78 o
  -4  12  18       93.77       98.13      2.46 o
  -3  12  18       14.55       13.69      0.99 o
  -2  12  18      101.89       99.94      2.10 o
  -1  12  18       59.86       63.36      1.61 o
   0  12  18        2.22        2.42      0.72 o
   1  12  18       59.98       66.16      1.64 o
   2  12  18      103.77      101.96      2.21 o
   3  12  18       15.84       16.14      0.93 o
   4  12  18       90.33       97.17      2.02 o
  -4  13  18       17.64       17.79      2.22 o
  -3  13  18       31.03       33.86      1.69 o
  -2  13  18       76.77       75.62      1.88 o
  -1  13  18       96.56       90.93      1.98 o
   0  13  18       31.47       24.41      1.11 o
   1  13  18       96.86       94.54      3.08 o
   2  13  18       76.22       81.03      1.83 o
   3  13  18       29.01       32.10      1.40 o
   4  13  18       18.68       19.47      3.13 o
  -3  14  18       55.70       59.62      3.33 o
  -2  14  18       28.81       31.85      2.22 o
  -1  14  18       64.44       61.10      2.04 o
   0  14  18        3.00        3.12      0.78 o
   1  14  18       63.78       62.52      1.68 o
   2  14  18       29.73       37.01      1.78 o
   3  14  18       53.74       59.71      3.21 o
  -1  15  18       20.35       24.36      5.19 o
   0  15  18        1.65       -0.37      1.62 o
   1  15  18       20.43       28.25      2.54 o
   2  15  18       93.93       98.38      4.32 o
   1   0  19     1739.44     1670.26     20.48 o
   2   0  19       18.02       12.17      0.45 o
   3   0  19       38.82       46.27      0.92 o
   4   0  19       90.93       84.54      1.55 o
   5   0  19       85.35       81.12      1.94 o
   6   0  19       32.30       32.68      2.06 o
   7   0  19       13.23       13.19      2.23 o
  -7   1  19        0.08       -1.77      1.18 o
  -6   1  19       23.12       24.16      1.57 o
  -5   1  19       66.86       67.97      1.90 o
  -4   1  19      108.50      108.81      2.01 o
  -3   1  19       39.91       34.26      0.80 o
  -2   1  19      274.25      274.72      3.51 o
  -1   1  19      474.86      451.43      6.79 o
   0   1  19        0.00        3.50      0.67 o
   1   1  19      469.01      447.54      5.71 o
   2   1  19      271.27      273.36      2.83 o
   3   1  19       41.80       34.65      0.63 o
   4   1  19      105.79      103.17      1.70 o
   5   1  19       65.14       68.33      1.57 o
   6   1  19       25.38       26.26      1.41 o
   7   1  19        0.07       -0.11      1.24 o
  -7   2  19        9.86        8.78      2.56 o
  -6   2  19       32.14       26.49      2.24 o
  -5   2  19        8.76        7.95      0.98 o
  -4   2  19       30.97       26.59      1.03 o
  -3   2  19      245.08      268.10      3.27 o
  -2   2  19      163.36      144.75      1.84 o
  -1   2  19      721.94      705.60      9.65 o
   0   2  19      476.63      500.34      6.99 o
   1   2  19      723.61      705.69      8.34 o
   2   2  19      163.18      145.93      2.13 o
   3   2  19      251.80      271.31      2.99 o
   4   2  19       29.43       25.07      1.00 o
   5   2  19        7.51        7.91      0.98 o
   6   2  19       32.09       31.25      1.54 o
   7   2  19        9.88       13.67      2.07 o
  -6   3  19       85.48       87.26      2.67 o
  -5   3  19       45.71       49.59      1.47 o
  -4   3  19      172.69      179.82      2.52 o
  -3   3  19      112.88      129.40      1.92 o
  -2   3  19      381.33      361.44      4.02 o
  -1   3  19      114.49      114.59      2.08 o
   0   3  19       20.39       30.19      1.25 o
   1   3  19      116.15      115.13      1.70 o
   2   3  19      385.37      357.99      4.02 o
   3   3  19      115.74      130.44      1.92 o
   4   3  19      173.23      177.35      2.94 o
   5   3  19       47.90       49.29      1.50 o
   6   3  19       87.20       90.67      2.44 o
   7   3  19        3.26        1.18      2.50 o
  -6   4  19       79.56       78.80      3.13 o
  -5   4  19       18.17       17.76      1.01 o
  -4   4  19       53.11       50.56      1.23 o
  -3   4  19       52.73       57.20      1.19 o
  -2   4  19        5.74       12.57      0.60 o
  -1   4  19      173.16      168.43      2.39 o
   0   4  19      289.92      273.03      4.07 o
   1   4  19      181.66      173.07      2.35 o
   2   4  19        6.99       12.97      0.57 o
   3   4  19       57.83       62.57      1.21 o
   4   4  19       52.55       48.70      1.75 o
   5   4  19       18.16       15.49      0.99 o
   6   4  19       81.50       77.99      3.17 o
   7   4  19        6.35        3.94      2.76 o
  -6   5  19       30.78       32.43      3.61 o
  -5   5  19      170.83      166.41      3.35 o
  -4   5  19       42.88       45.18      1.16 o
  -3   5  19       12.65       15.27      0.71 o
  -2   5  19       78.41       81.31      1.42 o
  -1   5  19      468.70      450.93      6.14 o
   0   5  19       72.55       71.13      1.47 o
   1   5  19      467.95      453.48      6.03 o
   2   5  19       82.25       84.81      1.57 o
   3   5  19       13.44       15.94      0.73 o
   4   5  19       40.05       37.87      1.29 o
   5   5  19      172.83      169.68      3.39 o
   6   5  19       28.83       30.15      1.76 o
   7   5  19        7.54        2.37      2.63 o
  -6   6  19       19.96       22.91      5.13 o
  -5   6  19       62.93       62.60      2.57 o
  -4   6  19       60.52       62.32      1.48 o
  -3   6  19      425.12      393.93      5.37 o
  -2   6  19      114.87      113.09      2.02 o
  -1   6  19      381.35      359.10      5.41 o
   0   6  19       79.88       73.86      1.49 o
   1   6  19      392.52      362.54      5.37 o
   2   6  19      119.10      115.75      1.94 o
   3   6  19      423.67      389.95      5.35 o
   4   6  19       60.50       61.85      1.47 o
   5   6  19       62.22       62.18      1.93 o
   6   6  19       19.90       24.93      1.68 o
  -6   7  19       61.85       70.59      6.05 o
  -5   7  19       36.28       37.08      1.53 o
  -4   7  19       48.66       50.68      1.39 o
  -3   7  19       14.04       16.39      0.85 o
  -2   7  19      181.82      177.63      3.30 o
  -1   7  19      146.95      142.27      2.33 o
   0   7  19      139.03      132.37      2.21 o
   1   7  19      143.97      134.05      2.26 o
   2   7  19      184.70      179.72      2.70 o
   3   7  19       13.49       13.80      0.82 o
   4   7  19       49.42       53.56      1.42 o
   5   7  19       37.02       37.43      1.58 o
   6   7  19       59.39       66.99      3.17 o
  -6   8  19        4.53        7.76      3.42 o
  -5   8  19       28.37       31.73      1.49 o
  -4   8  19       50.09       45.41      1.37 o
  -3   8  19       59.48       55.05      1.43 o
  -2   8  19      985.12      919.39     11.76 o
  -1   8  19      102.37      101.45      1.91 o
   0   8  19       92.02       76.77      1.59 o
   1   8  19      104.51       98.86      1.86 o
   2   8  19      980.75      910.12     10.37 o
   3   8  19       61.44       58.35      1.26 o
   4   8  19       48.44       42.35      1.23 o
   5   8  19       27.02       31.48      1.36 o
   6   8  19        4.24        6.87      1.44 o
  -6   9  19       47.71       49.95      4.21 o
  -5   9  19      124.33      129.69      3.47 o
  -4   9  19      147.01      148.73      2.47 o
  -3   9  19      108.31      106.71      1.93 o
  -2   9  19       60.54       61.88      1.51 o
  -1   9  19       48.91       40.93      1.22 o
   0   9  19       64.11       66.65      1.51 o
   1   9  19       47.78       41.78      1.21 o
   2   9  19       58.50       59.78      1.40 o
   3   9  19      108.02      106.38      1.82 o
   4   9  19      146.50      151.06      2.33 o
   5   9  19      124.79      127.25      2.47 o
   6   9  19       46.64       59.42      4.86 o
  -5  10  19       55.18       56.31      2.71 o
  -4  10  19       61.56       60.17      1.93 o
  -3  10  19      117.28      111.97      2.21 o
  -2  10  19      187.61      177.19      2.94 o
  -1  10  19       22.49       24.68      1.02 o
   0  10  19      166.68      169.87      2.80 o
   1  10  19       21.65       24.44      1.01 o
   2  10  19      186.59      179.50      2.95 o
   3  10  19      118.78      113.02      1.92 o
   4  10  19       64.09       61.97      1.42 o
   5  10  19       54.09       57.13      2.52 o
  -5  11  19       64.57       59.02      4.60 o
  -4  11  19       38.99       36.79      1.26 o
  -3  11  19      104.21      100.09      2.10 o
  -2  11  19       24.69       26.05      1.12 o
  -1  11  19       10.17       10.95      0.86 o
   0  11  19      184.52      178.72      2.96 o
   1  11  19       10.82       12.98      0.88 o
   2  11  19       25.75       27.98      1.12 o
   3  11  19      102.06       97.49      1.93 o
   4  11  19       39.08       37.06      1.15 o
   5  11  19       67.99       74.40      5.13 o
  -4  12  19       65.11       66.19      3.44 o
  -3  12  19       46.87       47.24      1.50 o
  -2  12  19       57.00       54.92      1.56 o
  -1  12  19       23.40       26.52      1.15 o
   0  12  19        5.95        7.47      0.85 o
   1  12  19       23.52       25.92      1.09 o
   2  12  19       56.02       54.98      1.54 o
   3  12  19       47.93       50.70      1.59 o
   4  12  19       68.31       71.67      2.20 o
  -4  13  19        4.75        3.77      1.80 o
  -3  13  19      102.09       98.71      2.85 o
  -2  13  19       45.93       47.46      1.51 o
  -1  13  19       44.67       47.17      1.55 o
   0  13  19        7.69        8.24      0.89 o
   1  13  19       45.25       46.71      1.45 o
   2  13  19       45.88       48.26      1.48 o
   3  13  19       98.92       97.05      2.37 o
   4  13  19        4.74        4.18      1.32 o
  -3  14  19        2.94        5.72      1.83 o
  -2  14  19      154.52      159.99      6.63 o
  -1  14  19        0.88        3.59      1.18 o
   0  14  19       47.00       47.87      1.65 o
   1  14  19        1.07        1.96      1.04 o
   2  14  19      151.93      147.84      4.40 o
   3  14  19        2.95        3.26      1.62 o
  -1  15  19       77.65       74.72      3.86 o
   0  15  19       21.01       21.64      2.36 o
   1  15  19       78.16       76.15      5.32 o
   0   0  20      354.05      322.45      6.66 o
   1   0  20      511.59      458.61      6.49 o
   2   0  20       46.22       40.84      0.77 o
   3   0  20      586.74      536.71      5.32 o
   4   0  20      120.78      127.04      1.97 o
   5   0  20      100.76       98.65      2.68 o
   6   0  20        0.05       -1.32      0.88 o
   7   0  20       27.76       27.22      2.37 o
  -7   1  20       35.23       37.99      3.81 o
  -6   1  20        3.80        1.43      1.45 o
  -5   1  20      350.80      347.83      5.92 o
  -4   1  20      205.96      205.66      3.29 o
  -3   1  20      136.93      121.34      1.69 o
  -2   1  20      631.01      542.35      7.07 o
  -1   1  20      631.11      595.49      7.11 o
   0   1  20     1024.71      944.62     14.75 o
   1   1  20      636.37      594.50      8.25 o
   2   1  20      632.72      540.79      5.49 o
   3   1  20      143.16      126.69      1.44 o
   4   1  20      206.87      208.69      3.04 o
   5   1  20      349.11      355.10      5.97 o
   6   1  20        3.61        1.48      0.98 o
   7   1  20       35.88       38.82      2.69 o
  -7   2  20       49.68       55.08      5.78 o
  -6   2  20        6.79        6.15      1.50 o
  -5   2  20       17.17       20.13      1.28 o
  -4   2  20      286.20      285.02      4.25 o
  -3   2  20      158.41      142.44      1.96 o
  -2   2  20      329.12      345.62      3.93 o
  -1   2  20      226.60      208.68      3.21 o
   0   2  20     3153.66     2952.51     38.85 o
   1   2  20      221.23      198.56      2.89 o
   2   2  20      311.91      326.84      3.52 o
   3   2  20      162.65      144.55      1.97 o
   4   2  20      287.28      282.40      4.25 o
   5   2  20       16.87       18.94      1.18 o
   6   2  20        7.34        7.17      1.11 o
   7   2  20       49.50       51.11      3.57 o
  -6   3  20       83.48       86.42      4.86 o
  -5   3  20       82.96       82.93      2.03 o
  -4   3  20       38.93       34.03      1.18 o
  -3   3  20      365.18      373.80      4.53 o
  -2   3  20      203.55      207.52      2.67 o
  -1   3  20      683.87      613.98      8.56 o
   0   3  20      733.74      633.26      8.75 o
   1   3  20      689.90      622.76      8.57 o
   2   3  20      207.16      209.54      2.52 o
   3   3  20      353.22      360.89      4.53 o
   4   3  20       38.02       33.71      1.18 o
   5   3  20       84.31       83.17      2.03 o
   6   3  20       83.12       85.68      2.41 o
   7   3  20       54.57       51.79      4.60 o
  -6   4  20        1.73        1.50      1.90 o
  -5   4  20       13.13       13.25      1.13 o
  -4   4  20       71.49       66.34      1.35 o
  -3   4  20      160.47      151.16      2.22 o
  -2   4  20      261.70      266.26      3.31 o
  -1   4  20      407.65      402.82      6.11 o
   0   4  20     1260.33     1168.98     15.68 o
   1   4  20      400.25      390.07      5.79 o
   2   4  20      247.08      251.97      3.29 o
   3   4  20      161.27      154.60      2.23 o
   4   4  20       72.86       67.57      1.61 o
   5   4  20       14.03       12.41      0.98 o
   6   4  20        1.90        1.86      1.17 o
   7   4  20       20.20       28.66      3.68 o
  -6   5  20       61.72       57.62      4.14 o
  -5   5  20        8.93        9.36      1.02 o
  -4   5  20       57.38       58.60      1.34 o
  -3   5  20      329.71      340.40      4.27 o
  -2   5  20       66.50       53.59      1.21 o
  -1   5  20      132.58      136.40      2.28 o
   0   5  20     1582.43     1478.25     21.93 o
   1   5  20      129.10      131.76      2.27 o
   2   5  20       64.92       51.47      1.11 o
   3   5  20      327.42      336.87      4.26 o
   4   5  20       54.77       55.89      1.59 o
   5   5  20       10.53       11.48      1.07 o
   6   5  20       63.23       61.08      3.87 o
  -5   6  20       14.39       14.17      1.34 o
  -4   6  20       96.76       96.42      1.91 o
  -3   6  20      221.06      207.10      3.17 o
  -2   6  20      259.20      261.50      4.48 o
  -1   6  20      813.90      710.25     11.63 o
   0   6  20       59.71       50.93      1.23 o
   1   6  20      791.86      705.56     10.79 o
   2   6  20      256.86      264.85      4.37 o
   3   6  20      225.13      208.97      3.17 o
   4   6  20      101.79      101.60      2.33 o
   5   6  20       13.82       13.45      1.13 o
   6   6  20       14.41       17.22      2.00 o
  -5   7  20       61.19       65.50      2.65 o
  -4   7  20       96.88       88.26      1.85 o
  -3   7  20      322.43      303.62      4.34 o
  -2   7  20      189.01      169.20      3.19 o
  -1   7  20       58.58       63.92      1.41 o
   0   7  20       48.57       39.75      1.15 o
   1   7  20       56.93       57.35      1.38 o
   2   7  20      184.58      168.95      2.52 o
   3   7  20      324.38      301.95      4.33 o
   4   7  20       97.09       86.62      2.17 o
   5   7  20       63.23       67.30      2.32 o
   6   7  20       31.57       32.06      2.50 o
  -5   8  20        2.86        2.32      1.30 o
  -4   8  20       46.27       47.07      1.43 o
  -3   8  20       88.60       84.87      1.79 o
  -2   8  20      202.71      203.85      3.18 o
  -1   8  20      135.29      123.36      2.19 o
   0   8  20      156.81      144.92      2.43 o
   1   8  20      133.18      123.71      2.17 o
   2   8  20      200.89      204.86      2.97 o
   3   8  20       93.10       89.57      1.70 o
   4   8  20       48.83       48.37      1.33 o
   5   8  20        2.63        2.14      0.87 o
   6   8  20        4.70        6.84      2.63 o
  -5   9  20       58.62       58.54      2.25 o
  -4   9  20       61.25       55.47      1.40 o
  -3   9  20       79.98       82.28      2.83 o
  -2   9  20      115.87      116.83      2.19 o
  -1   9  20        0.77        1.02      0.66 o
   0   9  20       16.38       15.23      0.85 o
   1   9  20        0.90        0.61      0.60 o
   2   9  20      117.23      116.51      2.18 o
   3   9  20       80.91       80.52      1.56 o
   4   9  20       63.09       58.18      1.38 o
   5   9  20       59.92       68.92      1.86 o
  -5  10  20        4.39        5.39      2.23 o
  -4  10  20        9.55       11.10      1.58 o
  -3  10  20       99.69       96.65      2.03 o
  -2  10  20      177.71      172.22      2.89 o
  -1  10  20      654.16      638.87      8.59 o
   0  10  20       75.39       74.93      1.69 o
   1  10  20      662.66      653.54      8.60 o
   2  10  20      175.02      170.13      2.88 o
   3  10  20       96.59       95.79      2.07 o
   4  10  20        9.71        8.90      0.78 o
   5  10  20        5.00        5.55      1.51 o
  -5  11  20        8.43       11.70      2.76 o
  -4  11  20       63.25       63.97      1.73 o
  -3  11  20       25.93       22.47      1.13 o
  -2  11  20       43.07       41.22      1.38 o
  -1  11  20      165.26      155.43      2.72 o
   0  11  20      236.92      235.57      3.66 o
   1  11  20      162.72      154.11      2.69 o
   2  11  20       44.99       43.43      1.37 o
   3  11  20       25.69       22.83      1.04 o
   4  11  20       63.11       64.39      1.58 o
  -4  12  20        9.16        9.46      1.91 o
  -3  12  20       92.28       94.81      2.11 o
  -2  12  20       21.63       21.88      1.11 o
  -1  12  20       53.14       54.19      1.66 o
   0  12  20      341.61      331.85      4.88 o
   1  12  20       57.11       59.33      1.58 o
   2  12  20       21.60       22.10      1.10 o
   3  12  20       89.89       99.28      2.10 o
   4  12  20        9.08        9.20      1.48 o
  -3  13  20       98.27       95.13      4.27 o
  -2  13  20        8.06        8.59      1.01 o
  -1  13  20        7.73        9.06      0.98 o
   0  13  20       36.22       32.12      1.28 o
   1  13  20        7.24       10.50      1.30 o
   2  13  20        8.32       11.06      1.46 o
   3  13  20       99.33      104.24      4.18 o
  -2  14  20       38.71       41.10      5.78 o
  -1  14  20       24.38       26.48      2.60 o
   0  14  20        1.87       -0.66      2.63 o
   1  14  20       24.93       26.31      5.98 o
   2  14  20       39.65       42.57      2.83 o
   0  15  20       11.37       10.25      2.76 o
   1   0  21      139.45      131.44      2.33 o
   2   0  21       12.45       17.98      0.65 o
   3   0  21      388.58      389.56      4.16 o
   4   0  21      277.37      286.81      5.73 o
   5   0  21        6.69        9.23      1.03 o
   6   0  21        7.23        5.15      1.34 o
   7   0  21       21.06       25.50      3.42 o
  -7   1  21       12.30       13.54      3.02 o
  -6   1  21       12.10       10.47      1.49 o
  -5   1  21        0.38       -0.71      1.30 o
  -4   1  21       81.39       82.29      2.25 o
  -3   1  21      433.34      429.89      5.06 o
  -2   1  21      278.30      269.22      4.00 o
  -1   1  21      391.42      362.86      5.27 o
   0   1  21      103.17      139.60      2.58 o
   1   1  21      400.27      360.04      5.26 o
   2   1  21      273.79      268.03      3.11 o
   3   1  21      433.34      430.93      4.78 o
   4   1  21       81.27       82.21      1.79 o
   5   1  21        0.63        0.43      0.87 o
   6   1  21       12.69       11.57      1.15 o
   7   1  21       12.40        6.57      2.76 o
  -7   2  21        0.46       -2.63      2.63 o
  -6   2  21       53.93       56.91      2.62 o
  -5   2  21       91.68       89.64      3.18 o
  -4   2  21       57.34       56.10      1.91 o
  -3   2  21       11.07       14.76      0.70 o
  -2   2  21      115.55      104.28      1.57 o
  -1   2  21      286.14      272.15      4.06 o
   0   2  21      923.84      967.00     13.11 o
   1   2  21      277.44      262.98      4.05 o
   2   2  21      112.86      104.63      1.48 o
   3   2  21       10.75       13.00      0.70 o
   4   2  21       55.94       56.83      1.48 o
   5   2  21       92.11       95.60      2.34 o
   6   2  21       54.35       55.69      2.01 o
   7   2  21        0.54       -0.39      2.37 o
  -6   3  21       54.39       54.41      3.03 o
  -5   3  21       45.35       48.85      2.35 o
  -4   3  21      134.17      133.15      2.68 o
  -3   3  21       12.89       15.28      0.67 o
  -2   3  21      532.28      506.25      6.00 o
  -1   3  21      279.40      295.36      4.44 o
   0   3  21      128.16      133.85      2.34 o
   1   3  21      284.67      290.04      4.37 o
   2   3  21      534.18      507.47      5.55 o
   3   3  21       10.42       11.86      0.64 o
   4   3  21      136.42      132.75      2.41 o
   5   3  21       46.76       50.86      1.75 o
   6   3  21       52.65       53.92      2.08 o
   7   3  21        4.65        2.10      2.50 o
  -6   4  21       30.32       30.44      2.92 o
  -5   4  21       59.84       60.84      2.95 o
  -4   4  21       64.56       63.65      1.74 o
  -3   4  21      236.82      219.79      2.95 o
  -2   4  21      198.78      204.66      3.02 o
  -1   4  21      467.15      452.62      5.96 o
   0   4  21      687.99      647.12      9.57 o
   1   4  21      461.74      446.11      5.57 o
   2   4  21      196.18      199.02      2.68 o
   3   4  21      233.67      216.87      2.94 o
   4   4  21       66.96       62.39      1.65 o
   5   4  21       58.93       58.96      1.72 o
   6   4  21       31.34       31.52      1.77 o
  -5   5  21       27.27       28.33      1.85 o
  -4   5  21       20.38       21.62      1.13 o
  -3   5  21      200.55      189.12      2.63 o
  -2   5  21       95.11       94.23      1.87 o
  -1   5  21      573.66      545.44      7.89 o
   0   5  21        2.59        2.23      1.71 o
   1   5  21      564.82      538.09      7.36 o
   2   5  21       96.22       98.19      1.59 o
   3   5  21      195.39      185.34      2.63 o
   4   5  21       21.07       22.96      1.17 o
   5   5  21       26.06       29.36      1.40 o
   6   5  21       19.31       21.31      2.69 o
  -5   6  21       60.08       65.74      3.02 o
  -4   6  21       33.38       33.81      1.37 o
  -3   6  21       52.17       50.27      1.34 o
  -2   6  21      195.30      184.24      3.43 o
  -1   6  21       55.02       49.49      1.59 o
   0   6  21        2.90        2.82      0.60 o
   1   6  21       54.55       51.85      1.84 o
   2   6  21      194.80      188.62      3.68 o
   3   6  21       55.24       53.28      1.34 o
   4   6  21       32.65       34.14      1.39 o
   5   6  21       59.36       59.71      1.96 o
   6   6  21        0.72       -2.37      2.10 o
  -5   7  21       12.39       11.58      1.53 o
  -4   7  21       68.55       63.28      1.86 o
  -3   7  21      133.10      138.45      2.36 o
  -2   7  21      145.01      139.05      2.80 o
  -1   7  21      221.54      206.89      3.38 o
   0   7  21      374.56      358.28      4.97 o
   1   7  21      224.26      212.42      3.18 o
   2   7  21      143.18      138.51      3.29 o
   3   7  21      128.78      129.94      2.32 o
   4   7  21       67.39       61.63      1.85 o
   5   7  21       12.93       14.01      1.19 o
   6   7  21       28.81       39.43      3.81 o
  -5   8  21       67.63       71.33      2.73 o
  -4   8  21        0.82        1.98      0.94 o
  -3   8  21      106.39      101.72      2.17 o
  -2   8  21       67.04       70.41      1.61 o
  -1   8  21       43.08       44.01      1.28 o
   0   8  21        2.86        5.31      0.71 o
   1   8  21       41.64       45.30      1.34 o
   2   8  21       64.24       66.37      1.44 o
   3   8  21      108.15      103.97      1.88 o
   4   8  21        1.12        2.61      0.82 o
   5   8  21       63.95       69.47      2.11 o
  -5   9  21       13.48       17.95      1.86 o
  -4   9  21       27.44       30.48      1.24 o
  -3   9  21       48.28       51.39      1.48 o
  -2   9  21       96.98       98.69      1.99 o
  -1   9  21       20.79       21.22      0.97 o
   0   9  21      133.61      131.59      2.34 o
   1   9  21       19.58       21.23      0.95 o
   2   9  21       96.47       95.91      1.95 o
   3   9  21       46.75       48.13      1.26 o
   4   9  21       25.60       28.46      1.27 o
   5   9  21       14.05       19.70      1.63 o
  -5  10  21        6.70        6.70      2.63 o
  -4  10  21       25.15       25.11      1.17 o
  -3  10  21      152.93      153.59      2.75 o
  -2  10  21       17.26       18.28      1.02 o
  -1  10  21       20.56       26.08      1.10 o
   0  10  21        4.11        4.79      0.76 o
   1  10  21       19.84       25.96      1.27 o
   2  10  21       18.20       19.56      0.99 o
   3  10  21      152.13      153.86      2.55 o
   4  10  21       25.02       26.43      1.22 o
   5  10  21        6.92        8.66      1.76 o
  -4  11  21        9.23       14.28      1.67 o
  -3  11  21       14.25       15.95      1.06 o
  -2  11  21      192.58      187.83      3.19 o
  -1  11  21        0.09        0.58      0.79 o
   0  11  21        3.64        5.30      0.80 o
   1  11  21        0.06        0.43      0.75 o
   2  11  21      191.39      191.88      3.95 o
   3  11  21       14.96       17.98      1.06 o
   4  11  21       10.27       11.40      1.51 o
  -4  12  21       38.91       43.90      2.83 o
  -3  12  21       16.75       15.90      1.29 o
  -2  12  21      112.13      111.00      2.28 o
  -1  12  21       13.09       13.92      1.03 o
   0  12  21        0.13        3.70      0.80 o
   1  12  21       12.57       11.03      0.94 o
   2  12  21      112.31      113.96      2.28 o
   3  12  21       17.91       17.90      1.31 o
   4  12  21       39.29       38.40      2.54 o
  -3  13  21       66.39       69.43      3.71 o
  -2  13  21       56.71       55.65      2.22 o
  -1  13  21       37.53       40.89      1.43 o
   0  13  21       41.25       45.49      1.50 o
   1  13  21       36.74       39.65      1.40 o
   2  13  21       59.16       62.79      2.09 o
   3  13  21       66.67       70.88      3.48 o
  -2  14  21       18.24       18.82      2.30 o
  -1  14  21       23.07       24.89      2.60 o
   0  14  21        0.23       -1.53      1.48 o
   1  14  21       22.38       23.90      3.42 o
   2  14  21       18.18       23.35      2.28 o
   0   0  22        3.58        8.48      1.07 o
   1   0  22     3056.39     2868.86     37.83 o
   2   0  22        0.71        2.36      0.52 o
   3   0  22       25.02       24.33      0.73 o
   4   0  22       86.50       84.33      2.09 o
   5   0  22      472.83      465.72      7.64 o
   6   0  22        4.82        5.49      1.37 o
  -7   1  22       11.60       12.09      3.02 o
  -6   1  22       19.54       19.01      1.34 o
  -5   1  22       11.65       13.98      1.60 o
  -4   1  22      571.51      542.22      9.92 o
  -3   1  22      196.21      192.60      2.73 o
  -2   1  22       92.86       83.85      1.84 o
  -1   1  22      424.79      400.24      6.17 o
   0   1  22     4339.73     3985.48     54.41 o
   1   1  22      423.06      398.69      5.79 o
   2   1  22      102.74       94.70      1.44 o
   3   1  22      196.01      194.88      2.74 o
   4   1  22      572.17      532.93      7.86 o
   5   1  22       11.68       15.91      1.15 o
   6   1  22       20.25       15.57      1.52 o
  -7   2  22        8.61        7.89      2.89 o
  -6   2  22       22.03       23.51      2.28 o
  -5   2  22      126.11      123.34      3.79 o
  -4   2  22      158.30      157.75      4.27 o
  -3   2  22       63.26       62.39      1.46 o
  -2   2  22      184.22      185.07      2.71 o
  -1   2  22      387.30      356.43      5.21 o
   1   2  22      388.44      352.75      5.19 o
   2   2  22      184.49      181.48      2.54 o
   3   2  22       68.26       64.91      1.47 o
   4   2  22      156.78      152.12      2.66 o
   5   2  22      126.49      128.78      2.85 o
   6   2  22       23.01       21.43      1.61 o
  -6   3  22       66.60       69.94      3.38 o
  -5   3  22       50.65       53.43      2.46 o
  -4   3  22      116.85      118.31      2.80 o
  -3   3  22       72.38       72.73      1.62 o
  -2   3  22       51.39       55.39      1.45 o
  -1   3  22      197.97      196.71      3.38 o
   0   3  22      189.35      169.27      2.81 o
   1   3  22      202.89      194.73      3.14 o
   2   3  22       58.02       59.56      1.17 o
   3   3  22       69.50       70.87      1.35 o
   4   3  22      113.63      117.43      2.26 o
   5   3  22       51.46       49.29      1.80 o
   6   3  22       66.36       68.91      2.74 o
  -5   4  22       61.25       63.72      4.05 o
  -4   4  22      118.43      116.06      2.78 o
  -3   4  22       34.97       34.65      1.18 o
  -2   4  22      162.36      143.33      3.23 o
  -1   4  22       62.76       54.64      1.85 o
   0   4  22       60.55       63.82      2.17 o
   1   4  22       61.91       49.83      1.21 o
   2   4  22      165.69      149.53      2.87 o
   3   4  22       36.57       37.78      1.09 o
   4   4  22      118.69      116.67      2.25 o
   5   4  22       58.44       59.29      2.02 o
   6   4  22        5.76        3.65      1.51 o
  -5   5  22        7.57        7.44      1.86 o
  -4   5  22       80.77       84.24      2.34 o
  -3   5  22      200.38      193.99      3.33 o
  -2   5  22      158.01      168.62      2.94 o
  -1   5  22      110.93      107.75      2.16 o
   0   5  22       12.86        3.41      0.96 o
   1   5  22      118.70      113.67      2.17 o
   2   5  22      158.05      165.62      2.64 o
   3   5  22      194.83      189.75      2.79 o
   4   5  22       80.38       81.02      2.09 o
   5   5  22        7.12        8.04      1.19 o
  -5   6  22      121.43      125.95      3.72 o
  -4   6  22       73.92       75.02      2.03 o
  -3   6  22       38.71       35.03      1.50 o
  -2   6  22       15.33       12.60      0.99 o
  -1   6  22       48.96       35.79      1.29 o
   0   6  22      105.84       97.21      1.82 o
   1   6  22       49.53       36.09      1.33 o
   2   6  22       14.70       13.71      0.83 o
   3   6  22       36.44       31.89      1.09 o
   4   6  22       74.01       78.66      2.33 o
   5   6  22      122.12      127.71      3.61 o
  -5   7  22        0.71        1.81      1.30 o
  -4   7  22      199.53      208.51      6.23 o
  -3   7  22      248.43      244.82      4.39 o
  -2   7  22      102.10      104.76      2.33 o
  -1   7  22       90.13       81.57      1.82 o
   0   7  22      356.95      310.30      4.45 o
   1   7  22       97.50       90.22      1.73 o
   2   7  22      101.95      101.88      2.11 o
   3   7  22      246.14      244.21      3.95 o
   4   7  22      202.51      198.73      4.29 o
   5   7  22        0.87        2.28      1.24 o
  -5   8  22       37.78       48.73      3.48 o
  -4   8  22      290.69      291.31      5.15 o
  -3   8  22       32.30       34.60      1.46 o
  -2   8  22       17.36       17.34      0.92 o
  -1   8  22       41.32       41.52      1.58 o
   0   8  22       84.28       79.92      1.69 o
   1   8  22       41.94       40.64      1.30 o
   2   8  22       19.02       19.28      0.93 o
   3   8  22       32.23       33.32      1.29 o
   4   8  22      290.14      290.53      5.81 o
   5   8  22       36.38       45.05      2.68 o
  -5   9  22       82.99       97.67      5.65 o
  -4   9  22       25.64       25.41      1.23 o
  -3   9  22      249.52      243.83      3.82 o
  -2   9  22      137.76      133.30      2.43 o
  -1   9  22      144.69      136.76      2.95 o
   0   9  22       72.87       70.91      1.63 o
   1   9  22      149.89      139.01      2.45 o
   2   9  22      135.41      133.94      2.40 o
   3   9  22      251.15      244.07      3.78 o
   4   9  22       25.75       27.00      1.38 o
   5   9  22       84.13       94.11      3.94 o
  -5  10  22       58.27       53.11      4.47 o
  -4  10  22       49.89       50.55      1.58 o
  -3  10  22      151.34      151.50      2.87 o
  -2  10  22       65.46       59.93      1.64 o
  -1  10  22      177.66      171.99      3.09 o
   0  10  22        1.30        0.91      0.71 o
   1  10  22      177.29      169.54      2.89 o
   2  10  22       67.89       65.31      1.64 o
   3  10  22      151.08      149.30      2.70 o
   4  10  22       47.34       45.76      1.73 o
   5  10  22       58.08       63.49      4.34 o
  -4  11  22       31.83       30.87      2.54 o
  -3  11  22       46.17       46.00      1.59 o
  -2  11  22      112.53      120.82      2.39 o
  -1  11  22       75.05       79.60      2.11 o
   0  11  22        1.85        2.63      0.78 o
   1  11  22       69.81       74.29      1.80 o
   2  11  22      111.74      119.50      2.37 o
   3  11  22       44.11       45.59      1.47 o
   4  11  22       31.80       34.78      2.55 o
  -4  12  22       81.02       79.66      5.26 o
  -3  12  22        5.99        7.05      1.80 o
  -2  12  22       41.05       43.14      1.47 o
  -1  12  22       49.31       51.65      1.59 o
   0  12  22       67.35       74.34      1.80 o
   1  12  22       49.23       52.71      1.54 o
   2  12  22       40.24       44.74      1.48 o
   3  12  22        5.88        7.51      1.46 o
   4  12  22       79.15       79.92      5.13 o
  -3  13  22       30.53       31.76      4.80 o
  -2  13  22       67.04       68.97      3.67 o
  -1  13  22       74.45       79.34      3.26 o
   0  13  22        0.18        2.73      0.88 o
   1  13  22       73.34       77.57      2.38 o
   2  13  22       66.35       68.96      3.44 o
   3  13  22       30.32       28.44      2.32 o
  -1  14  22        4.48        6.95      2.04 o
   0  14  22       11.57        9.80      2.43 o
   1  14  22        4.60        5.68      2.10 o
   2  14  22       10.37        9.94      1.77 o
   1   0  23      426.56      439.53      6.33 o
   2   0  23       99.28      103.57      2.04 o
   3   0  23       17.87       12.28      0.62 o
   4   0  23      332.14      320.12      6.05 o
   5   0  23       25.28       25.38      1.59 o
   6   0  23       19.07       19.67      1.93 o
  -6   1  23       10.34       10.61      1.72 o
  -5   1  23       30.82       28.93      1.67 o
  -4   1  23        2.48        2.33      1.26 o
  -3   1  23      337.46      339.34      4.62 o
  -2   1  23      379.93      347.66      5.10 o
  -1   1  23      116.80      116.20      2.33 o
   1   1  23      122.81      120.01      2.20 o
   2   1  23      373.56      332.89      4.34 o
   3   1  23      339.31      342.20      5.55 o
   4   1  23        2.07        1.60      1.23 o
   5   1  23       29.03       29.01      1.62 o
   6   1  23       10.24        8.89      1.71 o
  -6   2  23       40.33       47.22      2.49 o
  -5   2  23       20.46       21.59      1.77 o
  -4   2  23       76.66       78.08      3.08 o
  -3   2  23       16.09       21.96      0.94 o
  -2   2  23       55.16       53.65      1.20 o
  -1   2  23      125.42      119.86      2.20 o
   0   2  23       37.53       35.69      1.22 o
   1   2  23      123.33      112.70      2.33 o
   2   2  23       54.59       50.88      1.17 o
   3   2  23       16.69       20.39      1.20 o
   4   2  23       79.78       75.26      1.92 o
   5   2  23       19.89       21.06      1.51 o
   6   2  23       40.70       44.99      2.43 o
  -6   3  23       23.38       27.77      2.86 o
  -5   3  23       12.37       11.30      1.58 o
  -4   3  23      215.78      213.48      4.72 o
  -3   3  23      550.47      509.48      7.13 o
  -2   3  23        9.91        8.37      0.74 o
  -1   3  23      362.07      358.50      5.19 o
   0   3  23      203.57      191.20      3.11 o
   1   3  23      351.89      341.35      5.15 o
   2   3  23        8.57        6.73      0.70 o
   3   3  23      555.67      522.30      8.62 o
   4   3  23      217.59      221.87      3.84 o
   5   3  23       11.31       11.18      1.56 o
   6   3  23       23.42       24.32      4.34 o
  -5   4  23       36.06       34.32      2.83 o
  -4   4  23       96.83       94.33      2.76 o
  -3   4  23      269.90      262.27      4.07 o
  -2   4  23      193.35      182.09      3.11 o
  -1   4  23      234.93      217.46      3.71 o
   0   4  23        0.55        1.32      0.63 o
   1   4  23      231.93      223.09      3.39 o
   2   4  23      188.39      177.85      2.89 o
   3   4  23      278.49      272.70      4.05 o
   4   4  23       97.99       98.97      2.51 o
   5   4  23       38.22       34.22      3.68 o
  -5   5  23       34.01       34.02      2.35 o
  -4   5  23       13.35       14.62      1.50 o
  -3   5  23      308.00      297.67      5.04 o
  -2   5  23       39.41       36.31      1.35 o
  -1   5  23      250.03      239.34      4.10 o
   0   5  23      838.38      758.95     14.81 o
   1   5  23      245.35      230.46      4.08 o
   2   5  23       36.62       34.13      1.21 o
   3   5  23      311.63      295.10      5.03 o
   4   5  23       14.41       16.46      1.63 o
   5   5  23       36.53       36.73      2.35 o
  -5   6  23       73.66       79.14      3.04 o
  -4   6  23      265.58      258.54      5.18 o
  -3   6  23       25.55       26.50      1.24 o
  -2   6  23      135.66      127.19      2.65 o
  -1   6  23      179.19      161.61      3.08 o
   0   6  23       17.74       22.90      0.93 o
   1   6  23      173.57      156.59      3.06 o
   2   6  23      134.30      125.14      2.61 o
   3   6  23       25.18       26.93      1.21 o
   4   6  23      267.97      264.68      6.85 o
   5   6  23       72.90       73.15      2.85 o
  -5   7  23       74.75       74.80      2.94 o
  -4   7  23       55.58       63.95      1.94 o
  -3   7  23      107.71      104.59      2.43 o
  -2   7  23      123.84      119.86      2.61 o
  -1   7  23       27.11       25.35      1.02 o
   0   7  23      578.18      546.80      7.33 o
   1   7  23       29.71       28.71      1.05 o
   2   7  23      128.74      127.62      2.62 o
   3   7  23      104.37       99.98      2.37 o
   4   7  23       52.86       59.65      2.47 o
   5   7  23       77.99       77.01      2.86 o
  -5   8  23       26.42       32.57      3.11 o
  -4   8  23       45.18       44.00      1.69 o
  -3   8  23      121.71      117.46      2.66 o
  -2   8  23       83.18       81.03      1.79 o
  -1   8  23       28.01       25.62      1.09 o
   0   8  23        1.94        0.81      0.64 o
   1   8  23       26.38       25.03      1.87 o
   2   8  23       79.73       79.06      1.73 o
   3   8  23      123.78      117.36      2.45 o
   4   8  23       43.25       41.17      1.86 o
   5   8  23       24.56       29.65      2.20 o
  -5   9  23      160.96      170.49      8.28 o
  -4   9  23       42.84       40.70      1.41 o
  -3   9  23        0.12        1.28      0.79 o
  -2   9  23      181.34      185.16      3.09 o
  -1   9  23       69.61       71.38      3.24 o
   0   9  23        4.99        4.03      0.74 o
   1   9  23       67.67       67.48      1.63 o
   2   9  23      182.86      189.02      3.10 o
   3   9  23        0.26        1.66      0.77 o
   4   9  23       41.06       41.91      1.68 o
   5   9  23      159.09      189.55      8.28 o
  -4  10  23       44.78       45.96      2.13 o
  -3  10  23       55.68       60.11      2.50 o
  -2  10  23       32.73       34.29      1.30 o
  -1  10  23       83.61       85.51      2.05 o
   0  10  23        8.49        6.73      0.83 o
   1  10  23       85.13       89.83      1.95 o
   2  10  23       34.83       35.73      1.29 o
   3  10  23       56.05       60.93      1.66 o
   4  10  23       43.74       45.64      2.49 o
  -4  11  23       34.93       40.15      2.65 o
  -3  11  23        5.87        6.54      0.93 o
  -2  11  23      159.33      160.35      2.89 o
  -1  11  23       42.71       45.43      1.46 o
   0  11  23      142.29      128.44      2.46 o
   1  11  23       43.10       43.54      1.42 o
   2  11  23      158.39      161.37      2.88 o
   3  11  23        6.60        9.80      0.94 o
   4  11  23       33.60       35.10      3.55 o
  -3  12  23       77.77       80.39      3.81 o
  -2  12  23       29.41       30.77      1.47 o
  -1  12  23        4.69        4.78      0.88 o
   0  12  23      382.48      373.95      5.49 o
   1  12  23        5.04        5.67      0.87 o
   2  12  23       31.68       34.62      1.51 o
   3  12  23       78.78       74.75      3.89 o
  -2  13  23       63.81       73.53      4.80 o
  -1  13  23       40.51       45.51      2.92 o
   0  13  23      119.15      124.28      4.83 o
   1  13  23       40.10       42.14      3.55 o
   2  13  23       65.84       74.81      5.06 o
   0  14  23       71.48       63.55      3.48 o
   1  14  23       50.52       46.66      4.21 o
   0   0  24      296.75      278.47      6.02 o
   1   0  24      343.05      302.84      4.59 o
   2   0  24      620.28      574.15      8.14 o
   3   0  24        8.69        8.85      0.84 o
   4   0  24       85.97       83.55      2.92 o
   5   0  24       94.82       97.90      3.37 o
   6   0  24        2.85        4.08      1.63 o
  -6   1  24        5.11        7.24      1.67 o
  -5   1  24      204.51      198.27      5.12 o
  -4   1  24        1.25       -0.30      1.17 o
  -3   1  24       66.04       62.72      1.50 o
  -2   1  24       11.91       13.62      0.90 o
  -1   1  24      182.18      170.47      2.95 o
   0   1  24      239.87      224.13      3.64 o
   1   1  24      184.12      167.67      2.87 o
   2   1  24       11.01       11.24      0.76 o
   3   1  24       66.19       62.59      2.16 o
   4   1  24        1.20        1.08      1.20 o
   5   1  24      198.89      192.89      5.10 o
   6   1  24        5.19        8.45      1.75 o
  -6   2  24       25.39       31.32      2.55 o
  -5   2  24        8.86        9.50      1.65 o
  -4   2  24       95.64       97.81      3.20 o
  -3   2  24       28.36       27.32      1.06 o
  -2   2  24      920.99      842.28     10.55 o
  -1   2  24      317.84      304.80      4.59 o
   0   2  24       16.10       20.71      0.98 o
   1   2  24      319.57      300.92      4.57 o
   2   2  24      914.49      844.36     10.61 o
   3   2  24       27.81       26.07      1.33 o
   4   2  24       93.63       91.42      2.69 o
   5   2  24        8.50        8.35      1.60 o
   6   2  24       26.22       31.21      2.17 o
  -5   3  24      100.03       96.97      3.84 o
  -4   3  24       43.44       47.65      1.85 o
  -3   3  24      130.85      120.24      2.23 o
  -2   3  24       39.44       38.60      1.21 o
  -1   3  24      154.63      135.39      2.60 o
   0   3  24       37.50       39.55      1.32 o
   1   3  24      157.77      133.50      2.42 o
   2   3  24       39.57       39.00      1.17 o
   3   3  24      125.79      115.79      2.72 o
   4   3  24       43.03       46.21      1.83 o
   5   3  24       99.11       98.39      3.35 o
  -5   4  24       16.16       14.35      2.32 o
  -4   4  24       48.49       53.71      4.82 o
  -3   4  24       68.55       68.94      1.68 o
  -2   4  24      313.95      303.57      4.42 o
  -1   4  24      248.26      243.76      4.00 o
   0   4  24        0.09        0.69      0.70 o
   1   4  24      238.95      234.93      3.65 o
   2   4  24      302.89      291.14      4.40 o
   3   4  24       69.79       72.70      2.09 o
   4   4  24       52.24       52.71      2.10 o
   5   4  24       17.02       18.47      2.50 o
  -5   5  24       56.19       58.53      3.03 o
  -4   5  24      180.87      178.35      5.28 o
  -3   5  24       25.87       23.29      1.17 o
  -2   5  24       37.37       40.54      1.46 o
  -1   5  24       43.84       43.31      1.55 o
   0   5  24       12.50       18.40      2.37 o
   1   5  24       45.43       44.08      1.51 o
   2   5  24       35.21       39.80      1.43 o
   3   5  24       24.24       22.18      1.14 o
   4   5  24      176.14      178.03      4.60 o
   5   5  24       58.53       64.37      3.46 o
  -5   6  24       59.61       65.13      2.73 o
  -4   6  24       79.88       83.70      2.91 o
  -3   6  24       12.43       13.20      1.08 o
  -2   6  24      278.03      257.76      4.54 o
  -1   6  24      244.26      240.54      4.19 o
   0   6  24      404.06      389.26      5.41 o
   1   6  24      240.73      234.64      4.20 o
   2   6  24      280.18      258.64      4.53 o
   3   6  24       10.81       11.72      1.00 o
   4   6  24       78.22       77.20      2.88 o
   5   6  24       60.40       62.54      2.67 o
  -5   7  24        7.34        9.35      2.22 o
  -4   7  24       66.22       68.24      2.26 o
  -3   7  24       99.71       98.21      2.41 o
  -2   7  24      111.76      100.99      2.38 o
  -1   7  24       27.34       24.39      1.01 o
   0   7  24       30.76       27.34      1.04 o
   1   7  24       26.85       25.00      0.99 o
   2   7  24      115.61      103.67      2.35 o
   3   7  24      100.95       97.33      2.34 o
   4   7  24       61.79       63.12      2.59 o
   5   7  24        7.96        5.07      2.08 o
  -5   8  24        1.34        2.56      2.23 o
  -4   8  24        2.05        1.80      0.98 o
  -3   8  24       17.68       16.94      1.22 o
  -2   8  24       65.55       63.55      1.60 o
  -1   8  24      425.10      402.09      5.65 o
   0   8  24       20.67       20.54      0.97 o
   1   8  24      428.59      400.09      5.62 o
   2   8  24       65.91       64.81      1.60 o
   3   8  24       15.39       16.26      1.07 o
   4   8  24        2.36        2.15      1.10 o
   5   8  24        1.07        0.47      2.12 o
  -5   9  24       73.55       85.84      5.52 o
  -4   9  24       29.84       33.73      1.35 o
  -3   9  24      101.10       95.37      2.08 o
  -2   9  24      198.88      189.84      3.19 o
  -1   9  24       11.09       11.86      0.91 o
   0   9  24       16.52       16.54      0.96 o
   1   9  24       11.54       11.01      0.90 o
   2   9  24      198.15      192.60      3.17 o
   3   9  24       99.03       94.46      2.07 o
   4   9  24       32.82       36.90      1.60 o
   5   9  24       73.96       88.99      5.13 o
  -4  10  24       21.91       25.44      2.71 o
  -3  10  24       83.92       83.48      2.20 o
  -2  10  24       17.49       20.02      1.12 o
  -1  10  24      472.81      457.74      6.38 o
   0  10  24        2.85        1.87      0.75 o
   1  10  24      467.94      446.09      6.33 o
   2  10  24       16.99       19.99      1.14 o
   3  10  24       89.23       88.90      1.99 o
   4  10  24       22.85       33.26      3.42 o
  -4  11  24       56.39       63.19      3.34 o
  -3  11  24        7.77        8.61      1.54 o
  -2  11  24      256.74      248.32      4.00 o
  -1  11  24       24.87       26.48      1.19 o
   0  11  24        3.60        3.76      0.84 o
   1  11  24       25.27       27.46      1.22 o
   2  11  24      253.19      251.89      3.98 o
   3  11  24        8.20        9.00      1.28 o
   4  11  24       59.28       58.63      4.47 o
  -3  12  24        3.09        1.92      1.76 o
  -2  12  24       34.60       36.51      2.74 o
  -1  12  24       89.83       98.45      2.18 o
   0  12  24       63.80       67.30      1.79 o
   1  12  24       90.84       97.43      2.17 o
   2  12  24       34.84       33.62      2.23 o
   3  12  24        3.87        8.52      1.76 o
  -2  13  24       27.16       29.64      2.60 o
  -1  13  24       58.30       56.19      4.40 o
   0  13  24        3.47        3.74      1.85 o
   1  13  24       58.54       68.84      3.53 o
   2  13  24       27.89       31.03      2.55 o
   1   0  25       76.14       85.80      1.96 o
   2   0  25       19.49       19.71      1.06 o
   3   0  25      221.51      212.68      4.14 o
   4   0  25      107.72      107.86      3.66 o
   5   0  25      142.43      150.93      4.40 o
   6   0  25      247.18      273.73      9.09 o
  -6   1  25       97.08      105.51      4.37 o
  -5   1  25      262.82      267.96      6.50 o
  -4   1  25       78.24       79.01      2.90 o
  -3   1  25       29.27       30.09      1.21 o
  -2   1  25      152.98      143.92      2.66 o
  -1   1  25       15.37       18.18      0.91 o
   0   1  25      119.43      113.58      2.17 o
   1   1  25       14.58       16.15      0.90 o
   2   1  25      157.49      150.87      2.26 o
   3   1  25       29.27       27.25      1.36 o
   4   1  25       79.55       77.18      2.84 o
   5   1  25      263.68      271.85      6.56 o
   6   1  25       96.30       99.90      4.22 o
  -6   2  25      221.43      226.49     12.36 o
  -5   2  25       65.27       67.62      2.92 o
  -4   2  25       56.69       56.72      2.51 o
  -3   2  25      147.60      143.54      2.49 o
  -2   2  25       80.29       84.99      1.77 o
  -1   2  25      250.75      250.83      3.89 o
   0   2  25       14.54       17.25      0.94 o
   1   2  25      245.11      238.83      4.16 o
   2   2  25       78.54       78.68      1.93 o
   3   2  25      142.72      133.02      3.03 o
   4   2  25       58.73       56.44      2.48 o
   5   2  25       65.86       66.22      2.85 o
   6   2  25      222.04      244.50     11.96 o
  -5   3  25       64.71       64.72      3.23 o
  -4   3  25       88.94       84.54      2.37 o
  -3   3  25       17.88       19.71      0.98 o
  -2   3  25      148.23      139.53      2.98 o
  -1   3  25      328.60      294.39      5.25 o
   0   3  25        7.38        8.32      0.82 o
   1   3  25      325.85      292.24      4.84 o
   2   3  25      146.60      137.74      2.42 o
   3   3  25       19.20       17.40      1.22 o
   4   3  25       87.83       82.92      2.37 o
   5   3  25       65.04       64.52      3.59 o
  -5   4  25       23.14       22.79      2.68 o
  -4   4  25       29.10       31.61      1.99 o
  -3   4  25       88.86       82.73      1.93 o
  -2   4  25       46.39       50.01      1.49 o
  -1   4  25      198.51      184.32      3.55 o
   0   4  25      326.14      283.83      6.19 o
   1   4  25      197.61      184.82      3.19 o
   2   4  25       45.68       47.29      1.37 o
   3   4  25       87.40       77.30      2.41 o
   4   4  25       29.93       31.60      1.93 o
   5   4  25       23.10       26.16      2.82 o
  -5   5  25       74.15       69.60      4.86 o
  -4   5  25       50.05       51.84      3.62 o
  -3   5  25       32.67       30.28      1.35 o
  -2   5  25      167.88      157.49      3.13 o
  -1   5  25      245.34      227.26      4.05 o
   0   5  25       21.67       16.39      1.27 o
   1   5  25      242.52      222.32      4.02 o
   2   5  25      165.52      161.71      3.13 o
   3   5  25       30.51       26.43      1.71 o
   4   5  25       51.80       51.49      2.34 o
   5   5  25       75.24       68.06      6.05 o
  -5   6  25       76.37       88.73      6.57 o
  -4   6  25       33.69       32.80      1.98 o
  -3   6  25      112.16      114.24      2.61 o
  -2   6  25       59.87       56.71      1.74 o
  -1   6  25      111.95      105.80      2.37 o
   0   6  25      216.16      199.60      3.14 o
   1   6  25      105.27       98.17      2.32 o
   2   6  25       55.20       53.81      1.69 o
   3   6  25      115.86      117.38      2.59 o
   4   6  25       35.31       30.61      1.88 o
   5   6  25       75.12       82.02      5.78 o
  -5   7  25       35.01       40.53      3.25 o
  -4   7  25       26.51       25.90      1.85 o
  -3   7  25      134.16      129.16      2.86 o
  -2   7  25       52.05       49.59      1.70 o
  -1   7  25       31.56       33.03      1.17 o
   0   7  25       24.71       24.75      1.00 o
   1   7  25       30.29       30.50      1.13 o
   2   7  25       51.10       48.36      1.52 o
   3   7  25      131.18      130.47      2.82 o
   4   7  25       28.11       29.35      1.88 o
   5   7  25       33.91       33.41      3.15 o
  -4   8  25       48.90       52.29      2.08 o
  -3   8  25      118.90      122.53      2.77 o
  -2   8  25       57.17       56.07      1.56 o
  -1   8  25       52.43       53.65      1.50 o
   0   8  25      157.67      148.03      2.58 o
   1   8  25       53.47       58.03      1.63 o
   2   8  25       57.48       57.35      1.56 o
   3   8  25      118.99      116.09      2.50 o
   4   8  25       48.91       56.91      3.68 o
  -4   9  25       15.99       16.41      1.59 o
  -3   9  25      207.34      203.46      3.44 o
  -2   9  25       32.93       34.65      1.28 o
  -1   9  25       17.03       17.19      0.99 o
   0   9  25       93.11      104.40      2.12 o
   1   9  25       17.83       17.28      1.06 o
   2   9  25       31.45       30.88      1.22 o
   3   9  25      209.95      210.66      3.42 o
   4   9  25       16.64       18.84      1.73 o
  -4  10  25       62.94       72.20      3.58 o
  -3  10  25       17.60       18.43      1.14 o
  -2  10  25      229.73      214.41      3.59 o
  -1  10  25        4.67       11.07      0.95 o
   0  10  25        4.74        5.80      0.87 o
   1  10  25        5.09       10.31      0.94 o
   2  10  25      234.19      222.33      3.83 o
   3  10  25       17.39       15.84      1.05 o
   4  10  25       60.85       72.69      4.86 o
  -3  11  25       25.85       26.14      2.69 o
  -2  11  25       13.93       16.55      1.13 o
  -1  11  25       48.48       47.94      1.54 o
   0  11  25      102.45      104.42      2.24 o
   1  11  25       47.57       48.63      1.52 o
   2  11  25       13.99       15.68      1.08 o
   3  11  25       26.70       28.39      3.16 o
  -3  12  25       15.64       20.24      3.29 o
  -2  12  25       44.55       48.48      3.10 o
  -1  12  25        2.83        2.71      1.57 o
   0  12  25        0.07        0.11      1.44 o
   1  12  25        2.77        2.84      1.41 o
   2  12  25       43.41       44.29      2.93 o
   3  12  25       16.11       12.63      2.23 o
  -1  13  25       12.04       14.46      2.23 o
   0  13  25        1.04        1.80      2.23 o
   1  13  25       12.30       14.57      2.00 o
   2  13  25        7.33        7.62      2.37 o
   0   0  26        7.91        9.35      1.15 o
   1   0  26        2.47        3.36      0.74 o
   2   0  26        3.52        6.07      0.79 o
   3   0  26      392.66      373.55      8.11 o
   4   0  26      121.56      104.77      3.39 o
   5   0  26        0.04        2.71      1.47 o
  -6   1  26       69.06       72.76      4.60 o
  -5   1  26       29.56       32.32      2.16 o
  -4   1  26       66.26       64.99      2.67 o
  -3   1  26        3.56        3.40      0.97 o
  -2   1  26      595.56      567.86      8.10 o
  -1   1  26       83.57       86.02      1.91 o
   0   1  26        6.24        7.44      0.79 o
   1   1  26       82.28       85.38      1.87 o
   2   1  26      592.51      562.51      6.97 o
   3   1  26        3.24        2.09      0.90 o
   4   1  26       70.37       68.47      2.71 o
   5   1  26       30.30       34.59      2.21 o
   6   1  26       68.53       75.00      4.59 o
  -5   2  26      115.81      117.19      3.80 o
  -4   2  26       40.03       37.49      2.11 o
  -3   2  26      205.55      199.07      3.22 o
  -2   2  26      148.21      143.96      2.55 o
  -1   2  26       25.77       29.53      1.13 o
   0   2  26       40.89       40.34      1.39 o
   1   2  26       24.64       26.78      1.09 o
   2   2  26      151.60      147.52      2.52 o
   3   2  26      202.13      196.25      3.98 o
   4   2  26       38.90       37.34      2.12 o
   5   2  26      118.78      121.34      4.43 o
  -5   3  26       88.14       90.72      4.64 o
  -4   3  26      230.89      242.83      6.04 o
  -3   3  26       85.64       86.88      1.88 o
  -2   3  26       72.14       70.85      1.68 o
  -1   3  26       53.21       55.76      1.74 o
   0   3  26      118.71      109.04      2.48 o
   1   3  26       50.94       49.16      2.02 o
   2   3  26       77.06       75.99      1.68 o
   3   3  26       88.14       91.58      2.41 o
   4   3  26      231.99      244.19      5.22 o
   5   3  26       90.61       88.61      4.65 o
  -5   4  26      149.73      148.94      6.13 o
  -4   4  26      230.96      241.25      7.08 o
  -3   4  26       63.84       61.37      1.79 o
  -2   4  26      361.01      337.02      5.24 o
  -1   4  26       92.98       89.23      2.39 o
   0   4  26       92.97      104.65      3.05 o
   1   4  26       92.62       88.43      2.12 o
   2   4  26      361.59      330.67      5.19 o
   3   4  26       66.83       61.53      2.43 o
   4   4  26      234.75      245.06      7.92 o
   5   4  26      150.94      158.00      8.48 o
  -5   5  26       21.21       18.93      3.94 o
  -4   5  26      213.57      210.17      6.05 o
  -3   5  26      109.30      111.05      2.52 o
  -2   5  26       18.67       18.17      1.09 o
  -1   5  26      110.57      117.05      2.57 o
   0   5  26       75.91       78.82      2.59 o
   1   5  26      114.18      120.77      2.58 o
   2   5  26       16.17       14.32      1.02 o
   3   5  26      108.16      106.10      3.26 o
   4   5  26      216.15      204.46      5.20 o
   5   5  26       20.27       24.25      2.78 o
  -4   6  26       92.22       94.08      3.21 o
  -3   6  26        6.21        5.67      1.17 o
  -2   6  26       48.03       45.29      1.62 o
  -1   6  26       53.87       51.53      1.66 o
   0   6  26        0.14        1.95      0.66 o
   1   6  26       55.64       52.01      1.67 o
   2   6  26       48.69       44.32      1.59 o
   3   6  26        6.56        5.17      1.29 o
   4   6  26       96.83       99.61      4.67 o
  -5   7  26       31.53       31.81      4.34 o
  -4   7  26       73.69       76.24      2.91 o
  -3   7  26       79.21       75.96      2.15 o
  -2   7  26       74.88       70.03      1.99 o
  -1   7  26       44.56       45.18      1.34 o
   0   7  26       35.36       34.55      1.19 o
   1   7  26       42.15       44.84      1.44 o
   2   7  26       72.57       71.82      1.84 o
   3   7  26       82.29       79.52      2.83 o
   4   7  26       76.83       82.81      4.36 o
   5   7  26       30.69       32.07      3.68 o
  -4   8  26       41.54       45.38      3.39 o
  -3   8  26       26.04       28.92      1.43 o
  -2   8  26       74.67       70.24      1.75 o
  -1   8  26       70.37       70.43      1.71 o
   0   8  26       34.21       35.57      1.25 o
   1   8  26       69.29       68.76      1.71 o
   2   8  26       72.85       66.70      1.70 o
   3   8  26       24.61       28.70      1.40 o
   4   8  26       42.65       40.20      2.61 o
  -4   9  26       39.31       44.69      4.07 o
  -3   9  26       71.17       70.49      1.85 o
  -2   9  26       43.01       39.15      1.39 o
  -1   9  26       35.31       35.90      1.32 o
   0   9  26       42.61       43.92      1.44 o
   1   9  26       37.06       34.76      1.27 o
   2   9  26       41.10       39.11      1.37 o
   3   9  26       71.51       70.74      1.78 o
   4   9  26       39.40       47.72      3.94 o
  -4  10  26      185.29      183.11      8.94 o
  -3  10  26       58.63       54.49      3.28 o
  -2  10  26       32.17       35.46      1.38 o
  -1  10  26      205.87      198.74      3.35 o
   0  10  26       27.05       28.26      1.22 o
   1  10  26      201.07      194.98      3.33 o
   2  10  26       33.50       37.59      1.36 o
   3  10  26       60.60       53.04      2.46 o
   4  10  26      184.11      192.44      8.68 o
  -3  11  26       93.85       96.50      4.18 o
  -2  11  26       23.10       28.17      2.02 o
  -1  11  26       32.27       34.15      1.34 o
   0  11  26      206.87      214.18      3.59 o
   1  11  26       32.10       33.87      1.37 o
   2  11  26       22.59       20.58      1.81 o
   3  11  26       91.71       95.75      3.99 o
  -2  12  26       48.09       48.67      3.10 o
  -1  12  26       28.21       28.34      2.54 o
   0  12  26        0.03       -1.39      1.51 o
   1  12  26       27.46       29.56      2.51 o
   2  12  26       49.31       48.24      3.02 o
   0  13  26        3.63        5.13      2.50 o
   1  13  26       63.03       72.17      5.26 o
   1   0  27        7.28        7.09      0.81 o
   2   0  27       96.38      104.24      2.19 o
   3   0  27       62.13       63.32      2.59 o
   4   0  27        5.72        2.97      1.46 o
   5   0  27        0.06       -1.91      1.35 o
  -5   1  27      112.18      106.67      3.69 o
  -4   1  27       72.71       67.80      2.81 o
  -3   1  27       90.45       87.43      2.63 o
  -2   1  27       14.01       18.67      1.27 o
  -1   1  27      564.73      565.58      8.04 o
   0   1  27       77.06       74.34      2.01 o
   1   1  27      580.47      556.16      8.62 o
   2   1  27       13.54       16.00      1.15 o
   3   1  27       93.99       88.91      2.58 o
   4   1  27       72.72       69.86      2.86 o
   5   1  27      113.37      114.20      3.71 o
  -5   2  27        0.01       -1.84      1.58 o
  -4   2  27       76.53       75.63      3.89 o
  -3   2  27        7.91        9.21      1.11 o
  -2   2  27        8.05        7.97      0.77 o
  -1   2  27       44.86       46.43      1.52 o
   0   2  27       85.87       90.37      2.08 o
   1   2  27       43.86       43.70      1.51 o
   2   2  27        9.25        9.42      0.77 o
   3   2  27        8.42       10.04      1.12 o
   4   2  27       77.93       74.59      2.88 o
   5   2  27        0.00       -0.38      1.38 o
  -5   3  27       14.53       18.13      2.54 o
  -4   3  27       71.60       73.51      3.38 o
  -3   3  27      106.82      106.77      2.16 o
  -2   3  27       96.89       96.91      2.03 o
  -1   3  27      250.39      242.55      4.57 o
   0   3  27       58.92       63.81      1.83 o
   1   3  27      253.76      245.20      4.97 o
   2   3  27      100.56      102.76      2.01 o
   3   3  27      108.31      103.56      3.21 o
   4   3  27       71.58       73.88      3.35 o
   5   3  27       13.22       14.46      2.43 o
  -5   4  27       20.76       19.33      2.73 o
  -4   4  27       36.22       42.96      2.59 o
  -3   4  27      122.73      113.20      2.57 o
  -2   4  27       85.18       84.47      2.69 o
  -1   4  27       91.42       86.71      2.40 o
   0   4  27        5.63        7.67      1.28 o
   1   4  27       91.54       88.45      2.12 o
   2   4  27       84.81       79.96      2.05 o
   3   4  27      126.11      121.29      3.50 o
   4   4  27       38.63       44.59      2.28 o
   5   4  27       20.19       19.51      2.68 o
  -4   5  27       86.47       89.32      3.09 o
  -3   5  27       40.11       41.01      1.59 o
  -2   5  27       95.96       88.50      2.19 o
  -1   5  27      306.50      288.85      4.99 o
   0   5  27       47.89       51.46      2.13 o
   1   5  27      306.28      288.28      5.00 o
   2   5  27       97.96       89.16      2.20 o
   3   5  27       43.94       46.34      2.18 o
   4   5  27       84.13       85.10      3.10 o
  -4   6  27       37.53       43.11      2.26 o
  -3   6  27       73.58       76.52      2.16 o
  -2   6  27      111.48      109.74      2.66 o
  -1   6  27      114.57      109.57      2.50 o
   0   6  27        4.90        5.52      0.77 o
   1   6  27      113.28      106.46      2.46 o
   2   6  27      111.88      105.52      2.47 o
   3   6  27       76.99       81.70      3.34 o
   4   6  27       39.90       48.37      2.41 o
  -4   7  27      102.45      107.61      3.49 o
  -3   7  27       66.49       67.47      3.10 o
  -2   7  27      141.47      133.68      2.97 o
  -1   7  27      160.22      154.57      2.74 o
   0   7  27      337.98      315.91      4.65 o
   1   7  27      162.48      158.60      2.89 o
   2   7  27      147.51      139.50      3.35 o
   3   7  27       69.87       70.98      2.69 o
   4   7  27       98.65      103.60      3.41 o
  -4   8  27       31.47       37.99      3.16 o
  -3   8  27       48.23       50.62      1.88 o
  -2   8  27        3.50        2.52      0.81 o
  -1   8  27       67.70       63.69      1.66 o
   0   8  27       37.99       38.47      1.34 o
   1   8  27       67.06       62.82      1.64 o
   2   8  27        3.78        2.12      0.79 o
   3   8  27       51.27       50.50      2.04 o
   4   8  27       30.41       39.27      3.94 o
  -4   9  27      101.13      113.57      6.31 o
  -3   9  27        9.94       12.68      1.05 o
  -2   9  27       66.78       63.10      1.72 o
  -1   9  27       13.37       14.45      1.01 o
   0   9  27      327.10      306.78      4.64 o
   1   9  27       14.37       14.61      1.03 o
   2   9  27       68.83       62.49      1.68 o
   3   9  27        9.29       11.75      1.17 o
   4   9  27      103.64      123.96      6.44 o
  -3  10  27       22.07       28.22      2.59 o
  -2  10  27       31.81       30.68      1.33 o
  -1  10  27       59.46       58.26      1.69 o
   0  10  27        1.76        3.60      0.91 o
   1  10  27       59.58       57.76      1.67 o
   2  10  27       32.07       30.44      1.30 o
   3  10  27       20.54       24.58      3.29 o
  -3  11  27       16.11       19.06      3.29 o
  -2  11  27       21.18       23.49      2.32 o
  -1  11  27       61.74       63.10      3.39 o
   0  11  27      198.45      192.19      3.56 o
   1  11  27       62.26       55.88      2.73 o
   2  11  27       18.39       18.41      1.78 o
   3  11  27       16.02       24.06      3.29 o
  -2  12  27        7.21        7.23      2.89 o
  -1  12  27       17.54       23.57      2.41 o
   0  12  27      101.34       93.32      4.09 o
   1  12  27       17.96       18.99      2.28 o
   2  12  27        7.06       10.65      2.50 o
   0   0  28      399.90      404.26      9.88 o
   1   0  28        1.47        0.75      0.73 o
   2   0  28      116.49      110.04      2.30 o
   3   0  28      448.39      456.74      9.69 o
   4   0  28        6.20        5.40      1.46 o
   5   0  28        0.27       -0.60      1.42 o
  -5   1  28        4.66        3.19      1.50 o
  -4   1  28       29.83       29.61      2.03 o
  -3   1  28       83.39       75.85      2.84 o
  -2   1  28      277.13      279.27      5.18 o
  -1   1  28       16.97       28.13      2.89 o
   0   1  28      328.20      315.35      5.23 o
   1   1  28       17.86       24.81      1.78 o
   2   1  28      277.79      278.16      5.17 o
   3   1  28       80.68       75.70      2.80 o
   4   1  28       30.89       31.33      2.04 o
   5   1  28        4.89        2.51      1.60 o
  -5   2  28        6.44        6.11      1.66 o
  -4   2  28       36.68       37.06      2.17 o
  -3   2  28       69.35       71.36      2.21 o
  -2   2  28      191.19      195.64      3.17 o
  -1   2  28      109.61      100.63      2.52 o
   0   2  28      116.68      122.73      2.56 o
   1   2  28      109.96      101.17      2.47 o
   2   2  28      186.81      182.71      3.82 o
   3   2  28       69.55       70.40      2.20 o
   4   2  28       35.22       36.26      2.18 o
   5   2  28        7.54        8.09      1.81 o
  -5   3  28       10.00        7.62      2.22 o
  -4   3  28       10.43        8.73      2.26 o
  -3   3  28        5.69        5.73      1.19 o
  -2   3  28       63.40       62.76      1.71 o
  -1   3  28      147.23      146.06      3.51 o
   0   3  28      116.89      107.44      3.13 o
   1   3  28      150.60      149.67      2.76 o
   2   3  28       62.01       61.91      1.87 o
   3   3  28        6.23        7.99      1.22 o
   4   3  28       10.83       11.98      2.83 o
   5   3  28       10.25       13.33      2.56 o
  -4   4  28       10.60       11.80      1.92 o
  -3   4  28        1.05        2.20      0.89 o
  -2   4  28      129.39      127.73      3.00 o
  -1   4  28       20.17       21.92      1.35 o
   0   4  28       15.39       15.60      1.45 o
   1   4  28       18.59       18.37      1.09 o
   2   4  28      129.80      131.38      2.77 o
   3   4  28        1.14        1.17      1.20 o
   4   4  28       12.03       14.07      1.82 o
  -4   5  28       35.90       40.02      2.94 o
  -3   5  28        6.42        7.18      1.03 o
  -2   5  28       63.98       59.64      1.82 o
  -1   5  28       27.08       25.26      1.24 o
   0   5  28       36.79       38.23      1.56 o
   1   5  28       25.48       23.61      1.64 o
   2   5  28       61.51       57.52      1.82 o
   3   5  28        6.94        8.64      1.45 o
   4   5  28       33.60       35.16      2.12 o
  -4   6  28       68.61       62.21      2.70 o
  -3   6  28      129.28      129.59      2.93 o
  -2   6  28      107.78      102.83      2.60 o
  -1   6  28       91.42       89.58      2.55 o
   0   6  28       97.26       89.12      1.89 o
   1   6  28       89.46       85.59      2.20 o
   2   6  28      111.52      107.24      2.50 o
   3   6  28      130.65      135.56      3.92 o
   4   6  28       66.18       62.83      2.67 o
  -4   7  28       13.37       18.54      2.55 o
  -3   7  28      116.07      116.86      2.79 o
  -2   7  28       74.98       70.47      2.06 o
  -1   7  28       18.97       18.17      1.02 o
   0   7  28        4.93        4.76      0.91 o
   1   7  28       18.45       16.04      0.98 o
   2   7  28       72.82       68.79      1.87 o
   3   7  28      116.88      116.75      3.59 o
   4   7  28       13.93       15.78      2.49 o
  -3   8  28       21.01       20.21      1.33 o
  -2   8  28        6.28        6.74      0.93 o
  -1   8  28       67.17       63.13      1.90 o
   0   8  28        1.91        2.54      0.83 o
   1   8  28       66.36       62.76      1.65 o
   2   8  28        7.01        7.75      0.90 o
   3   8  28       20.60       19.29      1.48 o
  -3   9  28      168.53      181.60      4.36 o
  -2   9  28        1.22       -0.17      0.83 o
  -1   9  28        4.20        4.39      0.88 o
   0   9  28      104.31      107.35      2.25 o
   1   9  28        5.17        3.73      0.86 o
   2   9  28        1.20       -1.18      0.79 o
   3   9  28      166.83      181.90      6.47 o
   4   9  28       37.44       41.14      3.94 o
  -3  10  28       21.40       24.74      2.37 o
  -2  10  28       71.88       77.60      3.02 o
  -1  10  28      120.32      123.55      2.53 o
   0  10  28        3.37        2.78      0.91 o
   1  10  28      123.76      124.44      2.49 o
   2  10  28       73.16       75.69      2.99 o
   3  10  28       20.12       25.63      3.29 o
  -2  11  28       86.45       94.29      7.03 o
  -1  11  28       17.24       18.15      2.14 o
   0  11  28       75.75       78.25      3.70 o
   1  11  28       18.31       17.16      2.40 o
   2  11  28       88.28       90.50      3.95 o
  -1  12  28      192.75      193.62      6.55 o
   0  12  28        4.79        5.92      2.23 o
   1  12  28      197.36      197.31      9.20 o
   1   0  29      120.43      110.14      2.31 o
   2   0  29      281.16      267.32      5.06 o
   3   0  29      173.24      180.93      4.76 o
   4   0  29        0.11       -0.69      1.34 o
   5   0  29       22.41       19.24      1.93 o
  -5   1  29        9.06        5.25      1.65 o
  -4   1  29      243.94      249.66      6.20 o
  -3   1  29       13.42       16.49      1.65 o
  -2   1  29       18.49       20.26      1.28 o
  -1   1  29       52.93       55.35      1.72 o
   0   1  29      382.35      385.64      5.81 o
   1   1  29       52.49       53.04      1.73 o
   2   1  29       17.49       18.99      1.26 o
   3   1  29       13.27       17.71      2.11 o
   4   1  29      243.14      252.12      6.19 o
   5   1  29        9.39        6.85      1.66 o
  -5   2  29        2.15        2.10      3.02 o
  -4   2  29       33.74       34.66      2.44 o
  -3   2  29      222.91      224.44      5.00 o
  -2   2  29        5.35        7.64      0.81 o
  -1   2  29      628.17      595.86      9.84 o
   0   2  29       36.03       40.16      1.58 o
   1   2  29      607.65      586.31      9.82 o
   2   2  29        5.60        6.49      1.06 o
   3   2  29      226.27      228.07      4.93 o
   4   2  29       34.43       35.02      2.42 o
   5   2  29        1.81        2.37      3.42 o
  -4   3  29      103.15      105.49      4.87 o
  -3   3  29       77.43       80.85      2.98 o
  -2   3  29      166.78      165.63      3.31 o
  -1   3  29       75.70       81.68      2.78 o
   0   3  29       92.55       92.30      3.34 o
   1   3  29       77.44       79.93      2.07 o
   2   3  29      163.08      167.56      4.53 o
   3   3  29       75.75       79.44      3.07 o
   4   3  29      102.60       99.57      4.93 o
  -4   4  29       33.28       35.79      3.88 o
  -3   4  29       89.72       83.01      2.99 o
  -2   4  29       88.06       85.92      2.23 o
  -1   4  29      224.05      225.93      4.96 o
   0   4  29        0.29        0.39      1.03 o
   1   4  29      216.01      219.33      4.08 o
   2   4  29       86.35       87.62      2.20 o
   3   4  29       91.75       91.36      3.12 o
   4   4  29       34.86       33.08      2.97 o
  -4   5  29      239.17      235.96      6.87 o
  -3   5  29      124.34      124.68      2.84 o
  -2   5  29       18.12       21.43      1.27 o
  -1   5  29        1.25        2.47      0.88 o
   0   5  29       16.99       16.91      1.06 o
   1   5  29        1.10        1.28      0.84 o
   2   5  29       16.79       18.88      1.22 o
   3   5  29      124.76      126.54      3.76 o
   4   5  29      241.81      256.46     17.69 o
  -4   6  29       20.56       33.15      7.43 o
  -3   6  29      134.69      124.63      2.86 o
  -2   6  29       95.26       93.75      2.39 o
  -1   6  29      136.74      131.67      2.89 o
   0   6  29      205.45      208.93      3.58 o
   1   6  29      132.14      127.98      3.08 o
   2   6  29       94.28       92.29      2.34 o
   3   6  29      137.10      127.78      3.81 o
   4   6  29       20.11       20.64      2.65 o
  -4   7  29       70.06       79.70      7.10 o
  -3   7  29       31.51       30.24      1.48 o
  -2   7  29       54.91       50.36      1.82 o
  -1   7  29       48.78       48.10      1.49 o
   0   7  29       70.58       70.58      2.56 o
   1   7  29       49.53       51.55      1.52 o
   2   7  29       53.44       49.72      1.65 o
   3   7  29       30.74       27.06      1.95 o
   4   7  29       72.40       78.67      4.38 o
  -3   8  29       12.19       12.21      1.27 o
  -2   8  29        8.50        9.97      0.97 o
  -1   8  29        8.77        9.88      0.98 o
   0   8  29      280.61      273.08      4.25 o
   1   8  29        7.69        7.52      0.91 o
   2   8  29        7.84        6.81      0.88 o
   3   8  29       13.26       15.73      2.33 o
  -3   9  29       41.37       42.01      3.89 o
  -2   9  29       32.59       36.54      1.41 o
  -1   9  29      110.94      107.25      2.31 o
   0   9  29        4.58        5.11      0.90 o
   1   9  29      111.89      106.16      2.28 o
   2   9  29       32.46       33.65      1.56 o
   3   9  29       41.79       47.72      4.07 o
  -3  10  29        9.51       12.62      2.89 o
  -2  10  29       32.90       31.24      2.63 o
  -1  10  29       19.55       23.64      1.94 o
   0  10  29       96.83       88.99      2.65 o
   1  10  29       19.31       25.04      1.90 o
   2  10  29       36.24       38.49      2.83 o
   3  10  29        9.88       14.59      2.89 o
  -2  11  29        6.73        5.39      2.76 o
  -1  11  29       82.57       81.50      3.86 o
   0  11  29       11.16       15.35      2.11 o
   1  11  29       81.24       78.01      3.67 o
   2  11  29        6.56        4.73      2.23 o
   0  12  29       28.94       26.03      3.42 o
   0   0  30       11.02       16.00      1.38 o
   1   0  30       97.82       98.66      2.18 o
   2   0  30      455.12      438.48     12.94 o
   3   0  30       14.14       19.16      2.18 o
   4   0  30       27.25       28.85      2.07 o
   5   0  30       64.53       59.40      2.98 o
  -5   1  30       34.74       40.36      4.60 o
  -4   1  30       16.70       18.74      1.82 o
  -3   1  30      145.75      147.79      4.24 o
  -2   1  30       19.08       19.23      1.24 o
  -1   1  30       21.36       22.08      1.20 o
   0   1  30      153.76      174.16      3.13 o
   1   1  30       20.89       22.05      1.19 o
   2   1  30       18.08       17.34      1.27 o
   3   1  30      146.76      153.62      4.30 o
   4   1  30       16.19       21.48      1.89 o
   5   1  30       34.25       35.10      4.47 o
  -4   2  30       10.14        9.67      2.28 o
  -3   2  30       78.22       85.44      3.48 o
  -2   2  30      272.86      273.71      4.92 o
  -1   2  30      188.11      199.72      4.40 o
   0   2  30        0.35        2.56      1.18 o
   1   2  30      184.97      189.36      4.78 o
   2   2  30      275.20      283.84      5.28 o
   3   2  30       78.97       85.04      3.56 o
   4   2  30       11.60       10.68      2.44 o
  -4   3  30       27.40       31.75      2.97 o
  -3   3  30       97.09       93.83      3.76 o
  -2   3  30       45.08       49.01      1.74 o
  -1   3  30       74.10       76.93      2.77 o
   0   3  30       60.39       58.94      2.44 o
   1   3  30       71.77       77.67      2.08 o
   2   3  30       47.88       55.30      2.45 o
   3   3  30       98.23      101.12      3.73 o
   4   3  30       27.08       25.68      2.90 o
  -4   4  30        6.28        4.09      2.09 o
  -3   4  30      102.18      107.68      3.45 o
  -2   4  30      217.42      209.57      4.00 o
  -1   4  30        7.92       14.39      1.25 o
   0   4  30      299.72      294.98      6.70 o
   1   4  30        8.88       13.93      1.10 o
   2   4  30      224.47      209.19      5.23 o
   3   4  30      103.39      106.45      3.44 o
   4   4  30        5.26        4.42      2.30 o
  -4   5  30       39.37       37.99      4.34 o
  -3   5  30       41.74       44.10      2.69 o
  -2   5  30       14.47       13.20      1.16 o
  -1   5  30      200.82      201.73      4.29 o
   0   5  30        0.29        0.43      0.85 o
   1   5  30      204.16      198.90      3.99 o
   2   5  30       13.27       11.44      1.17 o
   3   5  30       43.79       43.15      2.26 o
  -4   6  30        7.19       11.83      3.15 o
  -3   6  30        1.50        1.91      1.11 o
  -2   6  30        9.66       10.54      1.13 o
  -1   6  30       27.31       29.43      1.41 o
   0   6  30      398.71      381.87      5.52 o
   1   6  30       27.41       25.98      1.43 o
   2   6  30        9.27       11.52      1.21 o
   3   6  30        1.84        2.73      1.27 o
   4   6  30        6.80       13.01      2.89 o
  -3   7  30       28.07       31.87      1.75 o
  -2   7  30       78.67       77.59      2.26 o
  -1   7  30       54.23       55.99      1.63 o
   0   7  30       91.56       94.73      2.22 o
   1   7  30       56.71       59.94      1.91 o
   2   7  30       76.61       72.65      1.99 o
   3   7  30       28.10       33.07      2.02 o
  -3   8  30       30.99       33.63      1.84 o
  -2   8  30       50.78       49.86      1.63 o
  -1   8  30      232.15      227.72      3.73 o
   0   8  30       73.25       79.34      2.04 o
   1   8  30      225.41      222.64      3.70 o
   2   8  30       50.63       51.30      1.59 o
   3   8  30       31.62       37.89      4.27 o
  -3   9  30       18.24       18.86      4.34 o
  -2   9  30       17.40       18.70      1.73 o
  -1   9  30       18.17       19.76      1.19 o
   0   9  30      124.55      129.14      2.72 o
   1   9  30       18.26       19.51      1.14 o
   2   9  30       16.89       17.44      1.71 o
   3   9  30       17.32       22.08      3.15 o
  -2  10  30       25.36       25.69      2.46 o
  -1  10  30       47.84       49.47      3.01 o
   0  10  30        0.47       -0.47      2.30 o
   1  10  30       47.35       50.15      2.56 o
   2  10  30       26.22       27.43      1.95 o
  -1  11  30       10.39       10.07      2.23 o
   0  11  30       28.30       29.17      2.54 o
   1  11  30       10.58       11.87      1.95 o
   1   0  31       25.54       29.56      1.43 o
   2   0  31        8.09       14.06      1.86 o
   3   0  31      157.24      160.80      4.51 o
   4   0  31       19.95       20.00      1.83 o
  -4   1  31       25.11       23.07      2.21 o
  -3   1  31       28.57       30.02      2.01 o
  -2   1  31       59.61       57.79      1.97 o
  -1   1  31      128.11      130.62      3.04 o
   0   1  31       53.71       56.11      1.91 o
   1   1  31      124.71      131.04      4.28 o
   2   1  31       58.17       55.99      2.19 o
   3   1  31       31.05       31.81      2.00 o
   4   1  31       25.03       22.18      1.95 o
  -4   2  31       99.95       96.62      4.87 o
  -3   2  31       40.16       50.50      4.93 o
  -2   2  31       65.55       77.34      1.96 o
  -1   2  31      122.52      126.18      3.68 o
   0   2  31      146.19      139.46      3.84 o
   1   2  31      118.47      120.41      3.61 o
   2   2  31       63.69       75.76      2.52 o
   3   2  31       38.09       39.66      2.55 o
   4   2  31      103.89      105.50      5.11 o
  -4   3  31        9.44        9.86      2.50 o
  -3   3  31       11.09       11.27      1.74 o
  -2   3  31       17.26       18.86      1.21 o
  -1   3  31      362.21      353.53      7.88 o
   0   3  31       29.83       30.54      1.86 o
   1   3  31      363.46      354.59      6.50 o
   2   3  31       15.90       15.21      1.61 o
   3   3  31       11.15       10.53      1.75 o
   4   3  31        9.46       12.12      2.37 o
  -4   4  31       26.23       28.13      4.07 o
  -3   4  31       54.87       57.94      3.31 o
  -2   4  31      180.13      174.81      3.54 o
  -1   4  31        6.98        7.84      1.04 o
   0   4  31       19.35       25.32      1.76 o
   1   4  31        6.09        5.74      1.01 o
   2   4  31      177.85      171.75      4.63 o
   3   4  31       55.48       58.95      2.60 o
  -3   5  31        9.28       11.21      1.64 o
  -2   5  31      109.07      104.28      2.56 o
  -1   5  31      148.15      158.46      4.18 o
   0   5  31       83.85       84.04      2.10 o
   1   5  31      151.32      155.13      3.52 o
   2   5  31      107.52      105.52      3.48 o
   3   5  31        8.69        9.73      1.48 o
  -4   6  31        6.41        0.53      2.63 o
  -3   6  31       27.66       26.92      2.98 o
  -2   6  31       30.69       31.68      1.53 o
  -1   6  31       45.27       43.54      1.70 o
   0   6  31        1.15        4.36      0.97 o
   1   6  31       43.93       41.69      1.52 o
   2   6  31       31.41       30.67      1.98 o
   3   6  31       27.44       27.29      1.94 o
  -3   7  31       15.21       22.48      1.92 o
  -2   7  31      148.65      148.53      3.28 o
  -1   7  31       90.82       90.10      2.16 o
   0   7  31        4.01        5.16      1.19 o
   1   7  31       88.70       88.50      2.03 o
   2   7  31      148.87      151.45      5.59 o
   3   7  31       16.70       21.84      2.65 o
  -3   8  31       73.45       77.68      3.58 o
  -2   8  31       30.02       34.26      1.73 o
  -1   8  31      160.29      161.94      2.98 o
   0   8  31      277.67      280.23      4.43 o
   1   8  31      157.58      157.00      2.93 o
   2   8  31       28.59       32.10      1.78 o
   3   8  31       74.03       82.16      5.13 o
  -3   9  31        4.02        4.86      2.37 o
  -2   9  31      195.43      192.01      6.32 o
  -1   9  31       90.75       93.79      4.04 o
   0   9  31        2.01        5.55      1.54 o
   1   9  31       89.01       95.24      3.39 o
   2   9  31      196.21      193.05      6.18 o
  -2  10  31       36.21       44.43      4.07 o
  -1  10  31       13.09       17.10      2.18 o
   0  10  31      106.14      108.97      4.46 o
   1  10  31       13.15       15.98      2.11 o
   2  10  31       35.56       31.68      3.42 o
   0  11  31        0.54       -2.76      1.84 o
   0   0  32       34.99       38.14      2.03 o
   1   0  32       34.26       34.68      1.78 o
   2   0  32      196.16      190.01      4.96 o
   3   0  32      101.86      103.52      3.48 o
   4   0  32        9.00       13.42      1.80 o
  -4   1  32       12.32       10.18      1.94 o
  -3   1  32       71.31       80.34      3.54 o
  -2   1  32      178.08      175.28      4.76 o
  -1   1  32       28.44       34.92      1.78 o
   0   1  32      121.81      113.34      3.41 o
   1   1  32       28.66       35.46      1.74 o
   2   1  32      183.41      181.35      4.77 o
   3   1  32       70.58       79.99      3.49 o
   4   1  32       13.34       15.23      3.06 o
  -4   2  32       13.22       11.12      2.69 o
  -3   2  32       71.68       76.49      4.25 o
  -2   2  32       19.31       25.62      1.41 o
  -1   2  32       33.07       35.02      2.03 o
   0   2  32        4.42        7.57      1.36 o
   1   2  32       32.24       33.88      2.01 o
   2   2  32       18.92       26.74      2.08 o
   3   2  32       70.77       66.70      4.17 o
   4   2  32       12.75       15.32      2.55 o
  -3   3  32       48.60       49.39      4.67 o
  -2   3  32      152.88      155.01      3.27 o
  -1   3  32      197.38      198.01      4.41 o
   0   3  32      377.38      363.75      8.06 o
   1   3  32      199.62      202.94      5.90 o
   2   3  32      150.53      153.30      4.33 o
   3   3  32       48.58       52.17      5.13 o
   4   3  32       24.94       27.47      4.21 o
  -3   4  32        0.18        0.29      1.56 o
  -2   4  32      150.36      149.30      3.21 o
  -1   4  32        2.46        3.18      0.99 o
   0   4  32        5.76        4.32      1.36 o
   1   4  32        2.60        1.99      1.07 o
   2   4  32      149.54      146.35      4.25 o
   3   4  32        0.13        0.00      1.52 o
  -3   5  32        4.83        3.75      1.44 o
  -2   5  32      117.52      125.58      3.03 o
  -1   5  32      192.41      190.30      3.84 o
   0   5  32        0.12        1.92      0.89 o
   1   5  32      191.93      190.33      3.78 o
   2   5  32      113.36      120.25      3.81 o
   3   5  32        4.07        3.50      1.35 o
  -3   6  32       37.32       34.11      3.16 o
  -2   6  32       30.60       30.63      1.53 o
  -1   6  32       19.74       22.67      1.17 o
   0   6  32        6.59        7.44      0.92 o
   1   6  32       20.42       22.67      1.25 o
   2   6  32       31.26       33.28      2.08 o
   3   6  32       36.59       34.72      2.99 o
  -2   7  32       41.98       41.73      1.96 o
  -1   7  32       49.76       50.47      1.64 o
   0   7  32      130.60      126.71      2.54 o
   1   7  32       47.97       48.84      1.55 o
   2   7  32       41.79       44.42      2.76 o
  -2   8  32        5.93        5.52      1.41 o
  -1   8  32      172.89      164.96      3.49 o
   0   8  32      124.76      137.58      2.73 o
   1   8  32      173.96      168.71      3.83 o
   2   8  32        5.61        5.65      2.50 o
   3   8  32       46.20       58.10      4.34 o
  -2   9  32       12.88       14.54      2.10 o
  -1   9  32      125.81      128.29      4.97 o
   0   9  32      251.40      253.15      9.20 o
   1   9  32      121.57      138.54      4.18 o
   2   9  32       13.44       16.83      2.76 o
  -1  10  32       30.22       30.10      3.75 o
   0  10  32        0.23        0.47      2.76 o
   1  10  32       30.61       32.60      3.29 o
   1   0  33      102.10      106.18      3.39 o
   2   0  33       96.49      106.23      3.46 o
   3   0  33      146.31      158.34      4.52 o
   4   0  33       71.69       71.86      3.13 o
  -4   1  33      150.12      144.80      6.45 o
  -3   1  33       40.97       41.26      2.70 o
  -2   1  33       69.02       74.96      3.38 o
  -1   1  33      151.04      149.65      4.20 o
   0   1  33        0.75        4.03      1.23 o
   1   1  33      147.28      146.04      4.02 o
   2   1  33       71.14       71.84      3.23 o
   3   1  33       42.88       45.14      3.80 o
   4   1  33      147.27      155.77      7.95 o
  -3   2  33      270.19      272.64      9.41 o
  -2   2  33      120.73      122.95      3.02 o
  -1   2  33       86.43       85.84      3.09 o
   0   2  33       39.28       39.46      2.11 o
   1   2  33       89.76       86.21      3.03 o
   2   2  33      120.27      119.22      5.38 o
   3   2  33      263.93      280.43      9.66 o
  -3   3  33       25.34       29.46      3.48 o
  -2   3  33      273.83      280.47      5.10 o
  -1   3  33       33.99       37.34      1.82 o
   0   3  33       12.89       21.53      1.98 o
   1   3  33       37.21       40.68      1.74 o
   2   3  33      277.49      282.94      6.73 o
   3   3  33       25.52       30.85      3.03 o
  -3   4  33      127.72      123.00      6.18 o
  -2   4  33      114.34      127.11      2.92 o
  -1   4  33        1.79        2.98      0.98 o
   0   4  33      193.60      181.62      4.83 o
   1   4  33        1.87        1.20      1.37 o
   2   4  33      115.38      125.69      3.84 o
   3   4  33      125.07      124.08      5.62 o
  -3   5  33       32.45       42.72      4.60 o
  -2   5  33       34.93       40.94      1.70 o
  -1   5  33      153.52      163.72      3.49 o
   0   5  33       17.03       17.84      1.20 o
   1   5  33      159.17      164.18      3.71 o
   2   5  33       36.48       43.22      2.32 o
   3   5  33       30.16       35.23      3.94 o
  -3   6  33      180.03      206.30      7.76 o
  -2   6  33        7.60        8.25      1.14 o
  -1   6  33      143.77      138.86      2.69 o
   0   6  33      156.83      154.91      2.86 o
   1   6  33      148.38      142.21      2.91 o
   2   6  33        6.86        6.97      1.43 o
   3   6  33      179.89      187.34      7.41 o
  -2   7  33       97.11       99.06      3.02 o
  -1   7  33       17.64       16.95      1.16 o
   0   7  33      103.09      101.12      2.26 o
   1   7  33       17.99       17.93      1.41 o
   2   7  33       98.84       97.67      7.36 o
  -2   8  33       66.44       65.08      3.35 o
  -1   8  33       64.24       71.71      3.48 o
   0   8  33       10.50       11.65      1.65 o
   1   8  33       66.06       63.09      2.78 o
   2   8  33       67.22       67.70      4.86 o
  -1   9  33       37.75       39.32      2.88 o
   0   9  33        0.25        2.18      1.53 o
   1   9  33       37.13       41.57      2.77 o
   1   0  34        0.20        3.94      3.02 o
   2   0  34      126.80      122.98      4.42 o
   3   0  34       56.41       70.30      4.09 o
  -3   1  34       17.97       15.20      5.19 o
  -2   1  34        0.03       -1.38      3.09 o
  -1   1  34       21.07       25.98      2.62 o
   0   1  34        5.21       10.09      1.46 o
   1   1  34       21.82       32.10      2.82 o
   2   1  34        0.02        0.86      3.02 o
   3   1  34       19.19       18.39      2.60 o
  -3   2  34       19.41       22.15      4.21 o
  -2   2  34      150.95      155.40      6.34 o
  -1   2  34        0.80        3.23      1.32 o
   0   2  34        5.01        5.45      1.37 o
   1   2  34        0.83        4.31      1.51 o
   2   2  34      152.86      154.12      6.32 o
   3   2  34       18.69       23.14      3.29 o
  -3   3  34       51.39       59.64      4.06 o
  -2   3  34        5.42        8.24      2.16 o
  -1   3  34        5.03        4.70      1.16 o
   0   3  34       10.26        8.18      1.49 o
   1   3  34        4.75        4.53      1.49 o
   2   3  34        5.77       11.31      1.73 o
   3   3  34       49.88       52.44      3.76 o
  -2   4  34      118.96      127.76      2.96 o
  -1   4  34        4.86        4.87      1.06 o
   0   4  34      135.62      135.59      4.02 o
   1   4  34        5.44        6.16      1.44 o
   2   4  34      118.54      120.03      3.87 o
  -3   5  34      190.30      200.46     11.04 o
  -2   5  34       49.02       54.23      1.91 o
  -1   5  34       12.42       16.76      1.26 o
   0   5  34        3.70        1.45      0.92 o
   1   5  34       12.89       13.96      1.29 o
   2   5  34       48.57       48.19      2.55 o
  -2   6  34       65.92       68.08      2.60 o
  -1   6  34      158.42      161.72      2.99 o
   0   6  34       26.45       27.02      1.28 o
   1   6  34      156.41      158.47      3.41 o
   2   6  34       64.88       62.92      4.04 o
  -2   7  34      143.34      149.92      5.25 o
  -1   7  34       24.09       27.76      2.96 o
   0   7  34        5.97        9.23      2.05 o
   1   7  34       24.66       27.13      1.96 o
  -2   8  34        0.97        6.57      2.50 o
  -1   8  34       75.53       78.53      3.76 o
   0   8  34        0.04        3.40      3.09 o
   1   8  34       76.56       82.89      3.76 o
   0   9  34        4.32        2.37      2.10 o
   2   0  35       22.77       28.07      2.79 o
   3   0  35      237.39      236.72      8.50 o
  -3   1  35      187.61      205.76      9.00 o
  -2   1  35       14.64       11.71      2.54 o
  -1   1  35       35.04       33.48      2.96 o
   0   1  35      124.40      128.84      5.39 o
   1   1  35       37.58       41.01      4.21 o
   2   1  35       15.29       14.59      2.41 o
   3   1  35      185.33      193.38     12.49 o
  -3   2  35      120.98      127.41      5.70 o
  -2   2  35      150.51      150.78      6.33 o
  -1   2  35      124.65      124.83      4.47 o
   0   2  35       67.48       74.88      2.94 o
   1   2  35      130.47      129.63      6.18 o
   2   2  35      153.23      152.68      7.62 o
   3   2  35      116.02      128.26      7.49 o
  -2   3  35       13.49       15.22      2.62 o
  -1   3  35       72.43       70.33      2.45 o
   0   3  35        1.74        3.09      1.35 o
   1   3  35       75.81       75.12      2.95 o
   2   3  35       13.16       14.45      2.76 o
  -2   4  35       23.92       31.54      2.22 o
  -1   4  35       77.75       83.11      2.37 o
   0   4  35       36.93       44.45      1.78 o
   1   4  35       79.87       87.03      3.16 o
   2   4  35       24.07       26.28      2.19 o
  -2   5  35        4.82        5.41      1.30 o
  -1   5  35       26.79       26.17      1.51 o
   0   5  35       33.51       34.11      1.53 o
   1   5  35       27.26       27.42      1.92 o
   2   5  35        5.56        4.36      2.08 o
  -2   6  35       46.35       42.83      2.83 o
  -1   6  35       85.41       89.29      2.63 o
   0   6  35       29.21       32.85      1.57 o
   1   6  35       88.83       89.04      4.10 o
  -2   7  35       67.30       70.13      3.44 o
  -1   7  35       38.53       43.44      2.83 o
   0   7  35      330.74      338.30      9.53 o
   1   7  35       39.34       39.95      5.26 o
  -1   8  35      168.65      170.42      5.90 o
   0   8  35      106.57      106.92      5.19 o
   1   8  35      171.63      176.93      8.15 o
  -2   1  36       11.03       15.38      3.42 o
  -1   1  36        0.97        1.97      2.76 o
   1   1  36        1.07        1.31      2.10 o
   2   1  36       13.04       14.33      3.15 o
  -2   2  36        0.59        2.43      2.23 o
  -1   2  36       23.76       28.06      2.84 o
   0   2  36       76.11       80.90      4.27 o
   1   2  36       23.88       27.23      2.69 o
   2   2  36        0.49        2.47      2.10 o
  -2   3  36       47.19       46.62      3.61 o
  -1   3  36       82.87       87.41      3.11 o
   0   3  36      183.39      166.04      4.66 o
   1   3  36       84.60       91.85      3.66 o
   2   3  36       48.40       52.23      5.06 o
  -1   4  36       11.62       15.81      2.18 o
   0   4  36        1.53        1.58      0.94 o
   1   4  36       10.99       16.05      1.68 o
  -2   5  36       59.85       62.04      4.34 o
  -1   5  36       76.78       75.03      2.74 o
   0   5  36        0.46        0.22      1.03 o
   1   5  36       77.94       70.41      4.15 o
  -2   6  36       31.28       33.13      3.42 o
  -1   6  36        5.11        6.58      2.17 o
   0   6  36       50.10       54.45      5.37 o
  -1   7  36       30.47       33.65      2.60 o
   0   7  36        5.55       10.52      2.50 o
  -2   1  37       81.67       83.08      6.18 o
   2   1  37       80.57       80.18      6.31 o
  -2   2  37      115.54      107.09      5.41 o
  -1   2  37       95.87      101.87      7.10 o
   0   2  37       97.96      101.87      4.88 o
   1   2  37       94.49      114.49      7.23 o
   2   2  37      117.07      111.86      7.62 o
  -1   3  37      151.67      166.20      3.86 o
   0   3  37      143.68      170.40     10.28 o
   1   3  37      153.40      155.54      6.60 o
  -1   4  37        5.80        5.45      1.70 o
   0   4  37       54.36       48.27      1.94 o
   1   4  37        5.35        5.26      2.63 o
  -1   5  37        0.93       -1.45      1.97 o
   0   5  37       18.59       21.36      1.83 o
  -1   6  37        0.05       -0.64      1.42 o
   0   6  37        0.24       -2.13      1.42 o
  -1   2  38       24.63       34.17      3.02 o
   1   2  38       24.97       29.31      3.94 o
  -1   3  38        6.81       11.30      2.37 o
   0   3  38       67.30       79.26      4.46 o
  -1   4  38       32.26       34.44      3.42 o
   0   4  38       14.38       19.98      2.76 o
   0   5  38      149.83      153.30      7.30 o
 
